# Supplementary material for: [N′-(4-Dec­yloxy-2-oxido­benzyl­idene)-3-hy­droxy-2-naphtho­hydrazidato-κ3 N,O,O′]di­methyl­tin(IV): crystal structure and Hirshfeld surface analysis
Source: Acta Crystallogr E Crystallogr Commun. 2017 Feb 17;73(Pt 3):390–6. doi: 10.1107/S2056989017002365 (PMC5347062; doi:10.1107/S2056989017002365)
Supplement: Supplementary file 2 [file e-73-00390-Isup2.hkl]

data_I                                                                          
_shelx_title ' et132'                                                           
_shelx_refln_list_code          4                                               
_shelx_F_calc_maximum      664.76                                               
_exptl_crystal_F_000      2512.00                                               
_reflns_d_resolution_high  0.7180                                               
                                                                                
loop_                                                                           
 _space_group_symop_operation_xyz                                               
 'x, y, z'                                                                      
 '-x+1/2, y, -z'                                                                
 'x+1/2, y+1/2, z+1/2'                                                          
 '-x+1, y+1/2, -z+1/2'                                                          
 '-x, -y, -z'                                                                   
 'x-1/2, -y, z'                                                                 
 '-x+1/2, -y+1/2, -z+1/2'                                                       
 'x, -y+1/2, z+1/2'                                                             
                                                                                
_cell_length_a    25.2622                                                       
_cell_length_b     7.4543                                                       
_cell_length_c    29.9819                                                       
_cell_angle_alpha  90.000                                                       
_cell_angle_beta  102.349                                                       
_cell_angle_gamma  90.000                                                       
                                                                                
_shelx_F_squared_multiplier     1.000                                           
                                                                                
loop_                                                                           
 _refln_index_h                                                                 
 _refln_index_k                                                                 
 _refln_index_l                                                                 
 _refln_F_squared_calc                                                          
 _refln_F_squared_meas                                                          
 _refln_F_squared_sigma                                                         
 _refln_observed_status                                                         
   4   0   0      14103.58      14958.74       380.04 o                         
   6   0   0      68216.96      69590.29      1596.44 o                         
   8   0   0      89947.08     106916.75      2644.97 o                         
  10   0   0       3861.98       3988.06       168.39 o                         
  12   0   0      14606.24      14710.74       424.20 o                         
  14   0   0      73844.72      80546.48      1063.97 o                         
  16   0   0       3503.91       4435.30       411.99 o                         
  18   0   0       6373.26       6107.81       245.55 o                         
  20   0   0      16688.85      17134.83       699.18 o                         
  22   0   0      31973.22      34797.67      1179.87 o                         
  24   0   0        294.54        405.48       123.61 o                         
  26   0   0       6411.80       7045.74       438.33 o                         
  28   0   0      18331.57      18024.99       730.76 o                         
  30   0   0       5452.19       5551.47       424.50 o                         
  32   0   0         16.42         40.73       119.03 o                         
   1   1   0      11046.69      10708.58        96.06 o                         
   3   1   0     142908.97     138172.75       592.68 o                         
   5   1   0      54412.10      51018.48      2352.86 o                         
   7   1   0        197.75        174.57        23.49 o                         
   9   1   0      25953.59      27123.57       400.63 o                         
  11   1   0      88529.16      95735.94      1052.25 o                         
  13   1   0       7453.95       8046.97       225.83 o                         
  15   1   0      14171.81      15562.53       335.46 o                         
  17   1   0      52984.26      55589.33       546.58 o                         
  19   1   0       9046.06       9116.82       251.77 o                         
  21   1   0       4530.57       4376.72       156.79 o                         
  23   1   0       5736.06       5578.76       183.26 o                         
  25   1   0      13454.14      12811.89       281.57 o                         
  27   1   0       4318.22       4243.22       227.48 o                         
  29   1   0          9.24         -3.73        78.31 o                         
  31   1   0       1282.59       1086.29       199.35 o                         
  33   1   0       1464.47       1265.35       331.67 o                         
   0   2   0     117354.81     119518.20       572.91 o                         
   2   2   0     384032.59     390003.47      1602.23 o                         
   4   2   0        698.18        952.74        98.68 o                         
   6   2   0         44.26         67.55        14.18 o                         
   8   2   0       1663.76       1673.58        82.66 o                         
  10   2   0         34.12         56.43        20.79 o                         
  12   2   0          8.35         25.25        20.65 o                         
  14   2   0       4804.06       5023.33       163.55 o                         
  16   2   0        142.19        189.31        41.82 o                         
  18   2   0          1.28        149.84        49.43 o                         
  20   2   0        163.34        166.22        72.52 o                         
  22   2   0       2920.53       3226.81       208.97 o                         
  24   2   0        103.05        157.39        59.90 o                         
  26   2   0         12.20         26.04        51.11 o                         
  28   2   0        737.15        980.61       125.34 o                         
  30   2   0          0.94        -75.37        75.37 o                         
  32   2   0        543.19        309.47       220.92 o                         
   1   3   0       1022.42        817.91        29.52 o                         
   3   3   0      80500.46      76522.13       647.61 o                         
   5   3   0      16215.56      15282.48       167.07 o                         
   7   3   0        195.01        123.69        17.49 o                         
   9   3   0       7118.85       7286.41       147.66 o                         
  11   3   0      70233.22      70488.61       584.15 o                         
  13   3   0       6939.50       6785.34       137.38 o                         
  15   3   0       4618.81       4611.02       121.50 o                         
  17   3   0      55837.85      59261.52       750.14 o                         
  19   3   0      12461.01      13663.67       287.60 o                         
  21   3   0       1319.72       1442.90       111.23 o                         
  23   3   0        394.94        370.20        92.27 o                         
  25   3   0      10859.60      11206.61       426.36 o                         
  27   3   0       1250.51       1224.90       162.31 o                         
  29   3   0       2538.51       2256.38       237.30 o                         
  31   3   0       6342.62       6746.80       685.88 o                         
   0   4   0      73662.21      66544.98      1346.10 o                         
   2   4   0      75307.40      74474.26       367.61 o                         
   4   4   0      95728.67      98593.32       633.67 o                         
   6   4   0      45682.76      44710.67       425.34 o                         
   8   4   0      42708.92      41228.31       420.50 o                         
  10   4   0       5699.65       5426.69       121.66 o                         
  12   4   0      14858.37      14091.45       190.99 o                         
  14   4   0      35026.75      35492.24       509.49 o                         
  16   4   0      15174.01      15572.47       305.21 o                         
  18   4   0       3154.60       3135.19       160.68 o                         
  20   4   0      31291.17      31432.30       565.16 o                         
  22   4   0      25060.09      25503.13       531.07 o                         
  24   4   0       3999.93       3874.71       220.16 o                         
  26   4   0       5966.83       5864.39       285.89 o                         
  28   4   0      12712.40      12722.16       566.05 o                         
  30   4   0      12947.34      11990.84       881.93 o                         
   1   5   0      11268.47      10312.67       165.32 o                         
   3   5   0      10438.50      10067.82       146.02 o                         
   5   5   0      30423.41      29849.22       289.69 o                         
   7   5   0        265.91        232.65        23.36 o                         
   9   5   0      15397.86      15516.32       210.29 o                         
  11   5   0       7517.87       7583.93       170.66 o                         
  13   5   0       8173.79       7837.97       205.71 o                         
  15   5   0      12973.04      13196.12       316.35 o                         
  17   5   0      19166.60      19989.57       456.51 o                         
  19   5   0      16018.17      15994.93       422.96 o                         
  21   5   0       2338.71       2129.93       163.61 o                         
  23   5   0      16316.69      15226.87       440.94 o                         
  25   5   0        117.89        158.44        89.52 o                         
  27   5   0       1650.65       1648.12       361.60 o                         
  29   5   0        192.81        240.24       187.96 o                         
   0   6   0       5232.27       5686.84       419.19 o                         
   2   6   0        562.48        457.79        77.22 o                         
   4   6   0      10055.73       9452.91       223.39 o                         
   6   6   0      14929.16      15267.02       268.20 o                         
   8   6   0        639.09        568.13        59.15 o                         
  10   6   0        308.58        205.35        33.94 o                         
  12   6   0        128.36        233.68        43.34 o                         
  14   6   0       1103.49       1472.17       184.35 o                         
  16   6   0        436.44        583.55        93.40 o                         
  18   6   0        846.23        995.93       109.73 o                         
  20   6   0       1175.45       1526.33       139.09 o                         
  22   6   0         76.52        371.42        91.64 o                         
  24   6   0          0.11          1.78        82.68 o                         
  26   6   0        710.78        379.32       196.15 o                         
  28   6   0         10.48       -223.63       246.97 o                         
   1   7   0       3984.81       3553.78       136.76 o                         
   3   7   0       6456.17       6853.74       184.92 o                         
   5   7   0      14495.60      12003.84       903.92 o                         
   7   7   0        438.82        490.80        94.25 o                         
   9   7   0      13272.24      13546.07       265.47 o                         
  11   7   0      13703.77      13809.34       275.05 o                         
  13   7   0      19732.91      19380.70       327.52 o                         
  15   7   0       1433.32       1505.50       109.00 o                         
  17   7   0       5404.62       5542.90       241.58 o                         
  19   7   0       1775.24       1741.47       146.09 o                         
  21   7   0        193.63        241.01       106.07 o                         
   0   8   0      16023.57      15519.86       622.58 o                         
   2   8   0      12957.45      12079.43       342.72 o                         
   4   8   0         79.09         52.37        92.22 o                         
   6   8   0      36649.38      35834.24       563.74 o                         
   8   8   0       1271.43       1357.02       128.77 o                         
  10   8   0       2545.93       2400.09       173.07 o                         
  12   8   0       2557.97       3027.08       240.29 o                         
  14   8   0      13777.34      13493.86       496.79 o                         
  16   8   0      18108.96      16772.98       562.35 o                         
  18   8   0        232.61         80.57       131.23 o                         
   1   9   0        520.42         50.21        91.21 o                         
   3   9   0       4805.66       4959.01       247.91 o                         
   5   9   0       1173.28       1758.11       176.79 o                         
   7   9   0        510.10        394.55       177.72 o                         
   9   9   0       3450.66       3728.71       267.20 o                         
  11   9   0      10582.97      10580.95       519.79 o                         
  13   9   0       1890.15       1552.49       221.49 o                         
  15   9   0        718.96        541.44       180.15 o                         
   0  10   0        201.54        465.50       247.12 o                         
   2  10   0        288.93        205.07       135.12 o                         
 -34   1   1      13167.26      12579.62      1002.68 o                         
 -32   1   1       3101.63       2960.83       489.68 o                         
 -30   1   1        202.69         22.83        74.27 o                         
 -28   1   1       8526.12       8490.73       325.34 o                         
 -26   1   1      11307.09      10812.83       268.37 o                         
 -24   1   1       5348.78       5587.70       158.71 o                         
 -22   1   1       7015.14       7104.40       213.12 o                         
 -20   1   1       1064.77       1275.10       100.79 o                         
 -18   1   1      66439.80      69964.46      1125.05 o                         
 -16   1   1        787.10        648.36        67.33 o                         
 -14   1   1       3397.37       3053.05       176.91 o                         
 -12   1   1      57358.79      59554.70       786.05 o                         
 -10   1   1      12373.98      12183.50       246.57 o                         
  -8   1   1       9192.63       9846.78       343.80 o                         
  -6   1   1      14864.22      13711.94       540.71 o                         
  -4   1   1      79099.38      80303.50       467.02 o                         
  -2   1   1       8826.33       8824.88        82.89 o                         
   0   1   1     100133.57      97932.05       578.80 o                         
   2   1   1      55293.87      55155.15      1367.02 o                         
   4   1   1      43223.87      42363.76      1494.80 o                         
   6   1   1        264.21        211.29        25.68 o                         
   8   1   1      10261.55       9558.34       181.76 o                         
  10   1   1      38898.56      38943.66       508.47 o                         
  12   1   1      17825.95      19328.16       454.73 o                         
  14   1   1      53406.46      56139.36       609.25 o                         
  16   1   1      28731.70      29864.99       494.32 o                         
  18   1   1      21301.41      21756.86       365.30 o                         
  20   1   1      31206.81      31577.61       502.67 o                         
  22   1   1      11871.63      11796.88       254.52 o                         
  24   1   1       9125.33       8537.39       384.63 o                         
  26   1   1       7307.48       7991.83       304.37 o                         
  28   1   1      11653.38      11604.06       379.03 o                         
  30   1   1       5025.57       4714.38       281.48 o                         
  32   1   1       3367.16       3441.78       491.08 o                         
 -33   2   1        436.25        161.36       181.63 o                         
 -31   2   1       7631.37       7457.32       778.42 o                         
 -29   2   1      12833.41      13147.24       765.68 o                         
 -27   2   1       3090.25       3104.09       199.50 o                         
 -25   2   1       3870.13       3781.17       210.23 o                         
 -23   2   1      27687.50      28988.93       692.82 o                         
 -21   2   1      47320.10      47660.15      1251.75 o                         
 -19   2   1        114.87         71.95        32.19 o                         
 -17   2   1      49481.62      51276.46       576.72 o                         
 -15   2   1      38505.21      38745.58       432.04 o                         
 -13   2   1      16959.87      16205.83       271.99 o                         
 -11   2   1        182.89        113.43        18.36 o                         
  -9   2   1      52140.02      45077.72      2328.14 o                         
  -7   2   1      33915.66      32655.19       378.03 o                         
  -5   2   1       1927.39       1805.95        55.26 o                         
  -3   2   1       6791.98       5840.31       109.10 o                         
  -1   2   1     441904.25     429840.28      2350.26 o                         
   1   2   1      75434.00      73161.04       279.33 o                         
   3   2   1     337148.50     335592.41      2002.33 o                         
   5   2   1      83595.88      81971.11      1051.36 o                         
   7   2   1      36517.95      35355.42       450.62 o                         
   9   2   1          4.27          0.69        16.23 o                         
  11   2   1      27357.94      26213.52       326.70 o                         
  13   2   1      88844.83      88952.94       586.46 o                         
  15   2   1      16346.24      16663.40       263.71 o                         
  17   2   1      59977.69      61938.57       638.43 o                         
  19   2   1      17265.77      17337.67       396.27 o                         
  21   2   1      10134.82      10638.74       405.92 o                         
  23   2   1       6079.77       5878.79       251.34 o                         
  25   2   1      14489.70      15707.35       425.90 o                         
  27   2   1      23917.89      23388.47       996.75 o                         
  29   2   1       5170.18       5122.93       327.43 o                         
  31   2   1       1946.69       1509.84       363.84 o                         
 -30   3   1         72.48         86.86        87.81 o                         
 -28   3   1       3111.30       3094.04       276.24 o                         
 -26   3   1      12315.45      12724.87       462.34 o                         
 -24   3   1       1480.43       1467.44       204.28 o                         
 -22   3   1        138.38         93.87        66.40 o                         
 -20   3   1      43337.52      45496.71       722.11 o                         
 -18   3   1      17190.50      18259.97       310.36 o                         
 -16   3   1      15479.96      15332.90       229.17 o                         
 -14   3   1      16083.75      16367.92       383.26 o                         
 -12   3   1      21322.78      21891.41       329.88 o                         
 -10   3   1       8317.71       8212.54       225.59 o                         
  -8   3   1        387.48        409.73        40.44 o                         
  -6   3   1      47754.56      45767.47       632.81 o                         
  -4   3   1      43851.69      41793.92       331.91 o                         
  -2   3   1       8661.96       8685.17       135.20 o                         
   0   3   1      25623.39      24911.20       186.41 o                         
   2   3   1      79174.65      76574.68       352.36 o                         
   4   3   1      11761.02      10866.39       142.39 o                         
   6   3   1        298.77        337.25        32.46 o                         
   8   3   1      13029.46      12894.78       192.55 o                         
  10   3   1      21708.25      21750.34       312.82 o                         
  12   3   1       1004.90       1013.03        65.11 o                         
  14   3   1       9315.82       9332.60       210.49 o                         
  16   3   1      41380.75      43274.77       543.39 o                         
  18   3   1        103.58        182.57        43.60 o                         
  20   3   1       2468.49       2630.96       145.25 o                         
  22   3   1      30907.89      31402.36      1014.73 o                         
  24   3   1      10905.11      11376.40       473.85 o                         
  26   3   1        157.86        176.25        90.05 o                         
  28   3   1         12.38         90.01        95.35 o                         
  30   3   1       9364.36       9062.41       653.16 o                         
 -31   4   1          0.19         66.55       176.21 o                         
 -29   4   1        137.39        283.41       140.72 o                         
 -27   4   1         31.02        -23.62        78.14 o                         
 -25   4   1        487.27        375.98        84.93 o                         
 -23   4   1       1645.24       1629.67       144.89 o                         
 -21   4   1         29.56        294.81        79.87 o                         
 -19   4   1       3756.29       3688.81       175.10 o                         
 -17   4   1       2168.98       2182.29       131.49 o                         
 -15   4   1       3187.44       3435.60       173.62 o                         
 -13   4   1        108.54         93.63        26.20 o                         
 -11   4   1        178.05        105.78        23.68 o                         
  -9   4   1       2863.05       2793.88        83.21 o                         
  -7   4   1        113.03        117.59        23.65 o                         
  -5   4   1       2570.05       2591.63        74.35 o                         
  -3   4   1      75699.51      78460.68       481.41 o                         
  -1   4   1       1285.34       1306.58       104.71 o                         
   1   4   1      17426.94      18141.63       177.07 o                         
   3   4   1      15676.58      16441.37       170.76 o                         
   5   4   1      21978.94      22623.92       213.69 o                         
   7   4   1         94.06        101.78        23.55 o                         
   9   4   1          0.94         10.77        13.77 o                         
  11   4   1         68.12         93.63        17.88 o                         
  13   4   1       6476.64       6568.74       192.62 o                         
  15   4   1       9983.97       9693.74       259.67 o                         
  17   4   1      17171.73      16939.87       361.59 o                         
  19   4   1       2034.31       2363.24       183.31 o                         
  21   4   1         12.92        100.93        38.49 o                         
  23   4   1       4193.68       3923.57       216.61 o                         
  25   4   1       3207.91       3314.61       208.13 o                         
  27   4   1        294.86        490.85       131.52 o                         
  29   4   1        562.02        789.08       266.58 o                         
  31   4   1         14.85         97.30       156.08 o                         
 -28   5   1       4667.64       4362.10       566.67 o                         
 -26   5   1      12242.71      13080.80       514.69 o                         
 -24   5   1         20.17        134.27        82.14 o                         
 -22   5   1        585.80        511.00        94.02 o                         
 -20   5   1       3015.40       3068.31       193.00 o                         
 -18   5   1       1440.76       1711.08       128.35 o                         
 -16   5   1       3653.81       3635.98       170.24 o                         
 -14   5   1      14209.61      13328.47       246.18 o                         
 -12   5   1      12511.12      12026.67       215.33 o                         
 -10   5   1       4064.30       4079.08       110.01 o                         
  -8   5   1        565.13        400.57        29.77 o                         
  -6   5   1      11857.04      11356.22       144.64 o                         
  -4   5   1      44186.16      42843.78       390.98 o                         
  -2   5   1        558.79        473.63        42.25 o                         
   0   5   1       7449.71       6695.32       166.33 o                         
   2   5   1      18201.64      17278.01       185.45 o                         
   4   5   1       5998.87       6049.91       109.02 o                         
   6   5   1        108.85         97.27        20.86 o                         
   8   5   1      11612.82      11417.28       158.81 o                         
  10   5   1      36746.20      36899.45       352.26 o                         
  12   5   1       4634.00       4385.75       128.00 o                         
  14   5   1       4277.87       3481.53       346.26 o                         
  16   5   1      38082.91      38071.84       550.81 o                         
  18   5   1       7003.41       7082.21       280.72 o                         
  20   5   1       1111.23       1137.19       122.19 o                         
  22   5   1      12731.50      12866.86       401.79 o                         
  24   5   1       3198.88       3517.80       219.52 o                         
  26   5   1        197.24        246.72        84.75 o                         
  28   5   1       4610.89       3986.99       534.95 o                         
 -27   6   1        721.44        353.74       213.53 o                         
 -25   6   1        657.31        330.71       128.21 o                         
 -23   6   1      23426.36      22761.42       583.97 o                         
 -21   6   1       5671.62       5415.19       242.88 o                         
 -19   6   1       1642.28       1907.31       145.34 o                         
 -17   6   1      24315.49      24107.57       468.99 o                         
 -15   6   1      29006.29      27339.82       570.81 o                         
 -13   6   1        420.36        485.36        62.02 o                         
 -11   6   1       5206.63       5572.26       143.91 o                         
  -9   6   1      14196.64      11788.37       841.12 o                         
  -7   6   1      26976.00      26476.37       272.77 o                         
  -5   6   1      23050.46      22412.50       394.11 o                         
  -3   6   1      18406.69      17410.15       251.86 o                         
  -1   6   1      31830.17      29671.18       379.80 o                         
   1   6   1       2067.60       1718.08        87.60 o                         
   3   6   1        144.81        124.27        31.10 o                         
   5   6   1      56042.41      57207.70       453.45 o                         
   7   6   1       3444.99       3244.08       134.77 o                         
   9   6   1          8.22         69.58        26.10 o                         
  11   6   1      26866.91      27353.55       375.59 o                         
  13   6   1      47771.36      46607.67       418.78 o                         
  15   6   1        629.43        811.18        86.82 o                         
  17   6   1        772.60        962.98       110.31 o                         
  19   6   1      42266.67      40854.48       637.58 o                         
  21   6   1      10627.24      10790.79       342.10 o                         
  23   6   1        279.58        231.10        82.45 o                         
  25   6   1       2692.28       2835.98       325.02 o                         
  27   6   1      14682.62      12751.86       968.93 o                         
 -22   7   1        421.37        773.22       310.41 o                         
 -20   7   1       5566.56       5479.08       272.29 o                         
 -18   7   1       7331.30       7322.78       278.27 o                         
 -16   7   1        583.10        521.32        80.23 o                         
 -14   7   1       2488.33       2826.60       144.83 o                         
 -12   7   1       9949.42      10315.54       240.26 o                         
 -10   7   1       1506.25       1428.74       155.91 o                         
  -8   7   1         39.81          8.95        33.85 o                         
  -6   7   1      18844.71      17496.89       607.96 o                         
  -4   7   1       4179.25       4129.19       333.96 o                         
  -2   7   1        399.59        242.00        56.83 o                         
   0   7   1       3044.11       2968.61       128.83 o                         
   2   7   1      11011.16      10801.15       251.92 o                         
   4   7   1       3076.58       3225.60       126.68 o                         
   6   7   1         32.86         75.49        65.71 o                         
   8   7   1      11695.96      11489.78       251.96 o                         
  10   7   1       5718.50       6164.08       234.34 o                         
  12   7   1       1182.78       1691.68       114.37 o                         
  14   7   1       5633.99       5984.66       210.09 o                         
  16   7   1       8746.51       9042.21       265.20 o                         
  18   7   1       3253.42       3430.29       198.80 o                         
  20   7   1         87.98        156.01        67.16 o                         
  22   7   1       6261.49       6726.48       791.49 o                         
 -19   8   1         35.78        -46.60       165.29 o                         
 -17   8   1          0.24        133.69       127.25 o                         
 -15   8   1        401.05        610.39       123.81 o                         
 -13   8   1        768.39        883.98       143.85 o                         
 -11   8   1         57.24        479.07       127.36 o                         
  -9   8   1        111.39        310.82       106.45 o                         
  -7   8   1       1292.45       2134.15       231.74 o                         
  -5   8   1       1123.01       1007.23       164.35 o                         
  -3   8   1        452.38        576.19       127.54 o                         
  -1   8   1       1785.55       2834.68       385.94 o                         
   1   8   1        120.35        156.69       107.92 o                         
   3   8   1        100.50        125.62        94.93 o                         
   5   8   1       4496.97       5504.42       577.77 o                         
   7   8   1        870.45       1120.21       119.59 o                         
   9   8   1       2354.75       2213.45       167.78 o                         
  11   8   1          0.96        645.46       150.37 o                         
  13   8   1       4739.18       6025.35       338.33 o                         
  15   8   1        119.36        824.25       157.65 o                         
  17   8   1        179.18        487.34       153.06 o                         
  19   8   1        101.81        689.16       317.15 o                         
 -16   9   1        581.41        384.55       259.26 o                         
 -14   9   1        860.30        752.07       194.74 o                         
 -12   9   1       6073.31       6428.53       416.05 o                         
 -10   9   1        365.76        457.70       158.67 o                         
  -8   9   1        827.10        502.28       135.16 o                         
  -6   9   1      12253.33      12385.21       400.55 o                         
  -4   9   1       5860.14       5882.83       271.85 o                         
  -2   9   1         36.22        -56.02        78.34 o                         
   0   9   1       2474.85       2041.45       202.34 o                         
   2   9   1       6499.96       6195.80       352.75 o                         
   4   9   1       1067.92        818.82       134.63 o                         
   6   9   1        165.21        170.76        79.24 o                         
   8   9   1       7033.38       7440.87       370.24 o                         
  10   9   1       4819.06       5648.16       368.17 o                         
  12   9   1       2197.91       2331.80       367.13 o                         
  14   9   1       1940.49       1913.66       292.39 o                         
  16   9   1       6678.50       8671.11       890.26 o                         
  -3  10   1       7618.62       6786.97       668.00 o                         
  -1  10   1       4412.31       3831.92       367.53 o                         
   1  10   1       1266.31        813.39       165.73 o                         
   3  10   1       1770.64       1066.33       273.19 o                         
 -32   0   2       6498.34       6960.75       659.68 o                         
 -30   0   2      15515.63      16660.72       729.57 o                         
 -28   0   2        151.52        158.69        99.16 o                         
 -26   0   2      15580.42      15069.92       526.73 o                         
 -24   0   2      48390.07      50032.46      1101.47 o                         
 -22   0   2      23653.69      23647.42       970.77 o                         
 -20   0   2         82.21         86.39        75.44 o                         
 -18   0   2     120504.01     128336.48      2313.76 o                         
 -16   0   2      44455.95      50047.19      1914.80 o                         
 -14   0   2       6708.14       8033.37       332.98 o                         
 -12   0   2        252.98        460.67        63.22 o                         
 -10   0   2     110597.72     119831.09      1959.65 o                         
  -8   0   2       1214.75       1190.11        80.27 o                         
  -6   0   2       9681.24      11168.58       260.59 o                         
  -4   0   2     106995.32     113168.30       657.31 o                         
   4   0   2     346286.66     360090.84      1600.48 o                         
   6   0   2     106304.29     112121.61       687.57 o                         
   8   0   2      22084.41      23325.79       504.21 o                         
  10   0   2      13404.33      11763.73       225.18 o                         
  12   0   2      53106.41      56776.52       541.64 o                         
  14   0   2      49871.39      54556.80       862.47 o                         
  16   0   2      62387.59      62375.47       884.89 o                         
  18   0   2     102142.89     105428.20      1007.28 o                         
  20   0   2       5071.52       4593.32       221.15 o                         
  22   0   2      13958.95      14074.81       397.11 o                         
  24   0   2      15542.88      16948.35       646.53 o                         
  26   0   2      48942.40      50624.27      1171.91 o                         
  28   0   2       7812.77       7994.20       557.61 o                         
  30   0   2       5675.24       6276.17       452.32 o                         
  32   0   2      16352.41      15185.71       975.49 o                         
 -33   1   2       9036.36       8385.49       809.78 o                         
 -31   1   2         21.74         89.60        94.01 o                         
 -29   1   2       4493.50       4637.77       245.78 o                         
 -27   1   2       6430.11       6133.89       273.28 o                         
 -25   1   2        899.98        831.38        86.02 o                         
 -23   1   2      24273.64      23581.09       328.08 o                         
 -21   1   2      41325.26      46187.45       960.70 o                         
 -19   1   2      21290.29      22943.20       501.64 o                         
 -17   1   2        339.28        436.80        56.45 o                         
 -15   1   2      34066.33      37495.27       473.16 o                         
 -13   1   2      36397.05      38514.42       481.30 o                         
 -11   1   2       5218.40       5479.87       128.52 o                         
  -9   1   2       4491.64       4317.17       111.69 o                         
  -7   1   2      30846.97      30366.40       643.36 o                         
  -5   1   2      26910.52      26114.42       246.87 o                         
  -3   1   2          6.92          7.80         7.84 o                         
  -1   1   2      83617.12      78582.62       998.02 o                         
   1   1   2      61172.69      60523.30       454.62 o                         
   3   1   2       1655.70       1562.61        47.07 o                         
   5   1   2       1474.86       1422.41        50.07 o                         
   7   1   2      19463.66      18478.60       372.54 o                         
   9   1   2      22638.14      22703.63       239.84 o                         
  11   1   2         15.95         44.35        11.96 o                         
  13   1   2      24485.95      25315.94       282.35 o                         
  15   1   2      34813.02      35640.26       312.84 o                         
  17   1   2       4405.13       4228.84       143.33 o                         
  19   1   2       4317.02       4088.81       168.89 o                         
  21   1   2      22131.99      21086.57       397.38 o                         
  23   1   2      10408.66      10025.89       392.78 o                         
  25   1   2        701.86        737.29        66.00 o                         
  27   1   2       7270.59       7145.96       385.55 o                         
  29   1   2      16212.56      16837.16       512.34 o                         
  31   1   2       2680.53       2096.18       405.34 o                         
  33   1   2        308.22         98.27       161.70 o                         
 -32   2   2       1254.58       1723.97       398.79 o                         
 -30   2   2        218.67        276.84       106.98 o                         
 -28   2   2        141.84        210.44        81.77 o                         
 -26   2   2         63.85        142.25        86.02 o                         
 -24   2   2        887.70       1144.51       140.23 o                         
 -22   2   2       4430.26       3289.33       368.02 o                         
 -20   2   2        992.31        998.16       131.88 o                         
 -18   2   2       2303.79       2267.55       139.35 o                         
 -16   2   2       1471.80       1383.66        67.27 o                         
 -14   2   2       7713.50       8046.03       224.53 o                         
 -12   2   2       6543.68       6630.83       219.24 o                         
 -10   2   2      11534.77      12224.24       243.84 o                         
  -8   2   2       2768.93       3113.50        72.82 o                         
  -6   2   2       2695.77       2691.56        65.09 o                         
  -4   2   2       2740.29       3043.53        60.17 o                         
  -2   2   2      23638.47      23819.70       231.40 o                         
   0   2   2      81705.91      86081.97       400.62 o                         
   2   2   2      48703.40      50667.80       254.10 o                         
   4   2   2        826.00        909.46        42.68 o                         
   6   2   2       3621.45       3612.08        76.15 o                         
   8   2   2        694.23       1011.26        52.70 o                         
  10   2   2       2535.74       2398.04        93.23 o                         
  12   2   2         12.12         -8.66        24.39 o                         
  14   2   2       6934.78       7524.17       174.73 o                         
  16   2   2       1725.27       1653.42        84.52 o                         
  18   2   2       6713.20       7376.75       217.78 o                         
  20   2   2      20835.29      21536.40       560.48 o                         
  22   2   2       4728.78       5118.69       231.72 o                         
  24   2   2        972.72        955.50       114.04 o                         
  26   2   2        294.89        315.95        82.32 o                         
  28   2   2        464.00        358.12        82.92 o                         
  30   2   2        735.96        888.53       194.23 o                         
  32   2   2          0.38        120.92       148.92 o                         
 -31   3   2       3069.71       2790.05       346.32 o                         
 -29   3   2       9647.60       9722.21       479.75 o                         
 -27   3   2      13728.56      13701.43       488.47 o                         
 -25   3   2        199.09        154.78        49.15 o                         
 -23   3   2       3944.77       3758.80       177.24 o                         
 -21   3   2       3599.51       3950.81       172.14 o                         
 -19   3   2       1570.84       1546.46        85.54 o                         
 -17   3   2       2207.52       2350.51        94.68 o                         
 -15   3   2      24053.20      23973.98       345.49 o                         
 -13   3   2      22836.06      22670.61       274.75 o                         
 -11   3   2       6102.66       6451.59       118.71 o                         
  -9   3   2       5386.46       5109.36       113.15 o                         
  -7   3   2      33339.34      32283.99       479.96 o                         
  -5   3   2      38233.17      36739.39       308.77 o                         
  -3   3   2      19606.61      20395.29       157.55 o                         
  -1   3   2      80383.23      77267.72       514.26 o                         
   1   3   2      67947.09      64136.89       346.65 o                         
   3   3   2         17.76         44.58        12.90 o                         
   5   3   2       1836.85       1638.24        58.40 o                         
   7   3   2      39965.47      39687.56       493.14 o                         
   9   3   2      53591.04      50486.97      2028.57 o                         
  11   3   2       7634.26       7594.64       140.43 o                         
  13   3   2      10644.34      10651.85       174.78 o                         
  15   3   2      43936.73      44884.55       561.04 o                         
  17   3   2       7190.81       7687.63       214.92 o                         
  19   3   2       2199.03       2028.54       124.05 o                         
  21   3   2      24261.86      25142.51       589.51 o                         
  23   3   2       6416.02       6702.11       358.09 o                         
  25   3   2       1045.88       1232.36       124.92 o                         
  27   3   2       6584.84       7096.07       395.73 o                         
  29   3   2      10864.41       9885.42       485.56 o                         
 -30   4   2       3157.95       3016.38       461.17 o                         
 -28   4   2        573.55        444.43       114.98 o                         
 -26   4   2       7062.63       7242.67       366.97 o                         
 -24   4   2      13125.52      13490.36       394.57 o                         
 -22   4   2      16356.45      16612.81       418.97 o                         
 -20   4   2      13452.84      13464.82       328.62 o                         
 -18   4   2      49899.15      48961.36       726.04 o                         
 -16   4   2      25250.84      25492.89       413.06 o                         
 -14   4   2         44.71         53.72        25.73 o                         
 -12   4   2      37126.79      36440.98       352.10 o                         
 -10   4   2      20717.02      19573.78       258.19 o                         
  -8   4   2      20651.39      19838.07       282.93 o                         
  -6   4   2      16182.20      16208.25       184.81 o                         
  -4   4   2      89596.89      85794.84       679.24 o                         
  -2   4   2     122848.12     121267.27       701.10 o                         
   0   4   2      25556.16      25038.08       210.19 o                         
   2   4   2      13444.05      12233.90       132.16 o                         
   4   4   2      42881.66      40816.89       532.12 o                         
   6   4   2      34276.64      32824.09       310.07 o                         
   8   4   2         13.89         51.01        22.71 o                         
  10   4   2      23838.93      23865.36       252.05 o                         
  12   4   2      68881.73      69100.95       531.88 o                         
  14   4   2       6603.65       6664.76       212.50 o                         
  16   4   2      35362.08      36426.53       516.45 o                         
  18   4   2      18735.06      18500.18       496.09 o                         
  20   4   2       6580.12       7206.47       210.24 o                         
  22   4   2       3953.67       4137.12       220.75 o                         
  24   4   2       5654.23       5841.28       271.14 o                         
  26   4   2      27790.24      26946.12       796.36 o                         
  28   4   2       3061.00       2611.86       317.84 o                         
  30   4   2       4867.58       3907.83       515.84 o                         
 -29   5   2       8882.63       8254.92       783.51 o                         
 -27   5   2       4517.44       4127.63       412.46 o                         
 -25   5   2       1546.00       1437.08       177.75 o                         
 -23   5   2       2993.58       2842.81       193.18 o                         
 -21   5   2      12249.32      11952.50       372.66 o                         
 -19   5   2       2113.44       2319.02       145.71 o                         
 -17   5   2       3247.56       3149.89       138.34 o                         
 -15   5   2      20693.15      19668.84       358.37 o                         
 -13   5   2      22846.72      22736.73       296.09 o                         
 -11   5   2       2078.23       2003.05        89.24 o                         
  -9   5   2       1396.47        808.18       122.39 o                         
  -7   5   2      21366.94      20412.59       187.30 o                         
  -5   5   2      27123.19      26166.54       323.46 o                         
  -3   5   2       9982.54       9433.27       142.50 o                         
  -1   5   2      17378.31      16515.37       182.59 o                         
   1   5   2      19760.05      19276.88       184.01 o                         
   3   5   2      10279.53       9374.69       145.02 o                         
   5   5   2       9409.29       9578.90       141.51 o                         
   7   5   2      17706.27      17313.74       185.66 o                         
   9   5   2      18493.25      18504.03       248.73 o                         
  11   5   2       1175.47        937.70        90.10 o                         
  13   5   2      10615.42       9405.25       456.04 o                         
  15   5   2       4600.58       4916.13       199.73 o                         
  17   5   2       1929.42       1977.27       150.62 o                         
  19   5   2       4279.45       4128.82       221.43 o                         
  21   5   2       7417.00       7239.94       302.24 o                         
  23   5   2      10321.72      10141.37       364.40 o                         
  25   5   2        164.57        142.53        64.99 o                         
  27   5   2       1445.03       1586.32       344.24 o                         
  29   5   2       2007.38       1792.21       394.89 o                         
 -28   6   2         60.15       -250.23       250.23 o                         
 -26   6   2       1616.28       1654.02       357.77 o                         
 -24   6   2       1063.07       1404.53       164.33 o                         
 -22   6   2       1517.08       1250.70       125.35 o                         
 -20   6   2        146.12        246.22        68.57 o                         
 -18   6   2         16.51        249.37        72.45 o                         
 -16   6   2       3190.77       3302.43       176.68 o                         
 -14   6   2       1746.18       1601.13        81.55 o                         
 -12   6   2        145.76        212.10        41.25 o                         
 -10   6   2        602.30        563.42        56.64 o                         
  -8   6   2       2537.20       2402.16       126.12 o                         
  -6   6   2       1631.05       1594.90       116.10 o                         
  -4   6   2       6318.22       6786.42       212.22 o                         
  -2   6   2        473.80        463.10        68.70 o                         
   0   6   2       2327.38       2079.93        88.30 o                         
   2   6   2         53.42         26.79        28.83 o                         
   4   6   2        793.76        968.94       124.03 o                         
   6   6   2       1330.00       1318.30        60.31 o                         
   8   6   2        114.30         82.76        25.23 o                         
  10   6   2          2.33        278.18       114.36 o                         
  12   6   2       1784.56       2303.60       229.33 o                         
  14   6   2       4796.34       4418.86       244.42 o                         
  16   6   2      11003.23      11084.42       394.10 o                         
  18   6   2       2090.38       2606.47       173.84 o                         
  20   6   2       1156.09       1162.17       136.25 o                         
  22   6   2        344.13        383.58        97.31 o                         
  24   6   2       1168.63       1136.12       235.21 o                         
 -21   7   2       4505.39       4617.82       271.34 o                         
 -19   7   2       2377.05       2247.09       176.07 o                         
 -17   7   2        277.22        138.45        61.38 o                         
 -15   7   2       3397.87       3317.03       179.54 o                         
 -13   7   2       7061.62       7281.74       193.37 o                         
 -11   7   2        528.88        590.42        60.12 o                         
  -9   7   2        813.30        783.16        57.74 o                         
  -7   7   2      10345.80       9934.80       312.78 o                         
  -5   7   2      26993.00      25077.02       669.34 o                         
  -3   7   2        154.13        122.02        44.76 o                         
  -1   7   2       7991.73       7994.42       204.38 o                         
   1   7   2       8949.67       9106.35       232.26 o                         
   3   7   2       1564.37       1487.12        75.01 o                         
   5   7   2       3462.35       3411.40       117.38 o                         
   7   7   2       7364.87       7300.46       452.25 o                         
   9   7   2      11848.43      11762.02       244.87 o                         
  11   7   2       1085.67       1072.69        83.63 o                         
  13   7   2      18517.68      19595.68       388.92 o                         
  15   7   2      16346.45      15880.63       390.65 o                         
  17   7   2      15229.94      14534.35       341.56 o                         
  19   7   2         64.28        224.90        84.70 o                         
  21   7   2       7070.24       6395.75       404.51 o                         
 -18   8   2       5820.15       5368.03       678.66 o                         
 -16   8   2       4668.17       4600.63       301.35 o                         
 -14   8   2        736.11        439.00       101.95 o                         
 -12   8   2      11525.66      10642.50       431.09 o                         
 -10   8   2      15901.29      16189.17       630.71 o                         
  -8   8   2       6678.33       6374.20       292.34 o                         
  -6   8   2       1250.53       1580.63       200.18 o                         
  -4   8   2      13468.09      13097.11       353.93 o                         
  -2   8   2      21570.97      21262.12       494.46 o                         
   0   8   2        941.15        741.23        76.07 o                         
   2   8   2       6403.58       5671.25       215.01 o                         
   4   8   2      16663.05      16220.85       332.24 o                         
   6   8   2      10068.00      10216.29       294.89 o                         
   8   8   2        668.90        543.61        79.30 o                         
  10   8   2      17654.79      17872.72       540.25 o                         
  12   8   2      28999.91      29744.14       769.24 o                         
  14   8   2       1102.56        924.24       141.89 o                         
  16   8   2       6461.07       6103.37       349.58 o                         
  18   8   2      13779.86      12165.77       679.18 o                         
 -15   9   2       1655.02       1353.92       362.56 o                         
 -13   9   2       2285.72       2644.99       275.56 o                         
 -11   9   2        854.28        681.28       185.29 o                         
  -9   9   2        966.48        883.09       144.18 o                         
  -7   9   2      10652.13      10822.95       377.43 o                         
  -5   9   2       4288.28       4966.07       388.35 o                         
  -3   9   2         13.92        -74.48        74.48 o                         
  -1   9   2       2858.61       2997.91       210.85 o                         
   1   9   2       5320.11       4981.09       313.71 o                         
   3   9   2       1042.81        691.21       167.26 o                         
   5   9   2       1159.23        860.59       187.25 o                         
   7   9   2       7818.54       8686.86       391.32 o                         
   9   9   2       3163.59       3486.23       260.35 o                         
  11   9   2       1090.27       1139.33       197.70 o                         
  13   9   2       2728.29       3375.85       325.62 o                         
  15   9   2      13644.14      13068.63       731.87 o                         
  -4  10   2        139.11        411.15       226.60 o                         
  -2  10   2        200.17        537.95       182.51 o                         
   0  10   2        182.20       -163.08       163.08 o                         
   2  10   2         55.56       -167.15       192.09 o                         
 -34   1   3       2929.32       2982.40       530.64 o                         
 -32   1   3       1408.53        919.93       269.35 o                         
 -30   1   3       9631.38       9875.25       447.57 o                         
 -28   1   3      14574.95      14741.26       429.14 o                         
 -26   1   3          1.23        -15.31        38.87 o                         
 -24   1   3      19704.64      18703.12       497.80 o                         
 -22   1   3      12016.80      12980.72       375.49 o                         
 -20   1   3       5691.85       5485.65       293.77 o                         
 -18   1   3      10353.92      11449.43       266.25 o                         
 -16   1   3      34589.49      36946.69       457.11 o                         
 -14   1   3       7881.96       7121.07       214.48 o                         
 -12   1   3         10.08        117.03        24.73 o                         
 -10   1   3       8427.26       8660.36       183.00 o                         
  -8   1   3       8726.69       8233.32       218.89 o                         
  -6   1   3      10358.95       9946.48       121.51 o                         
  -4   1   3       3250.97       3073.11        56.76 o                         
  -2   1   3      33366.41      30417.31       414.24 o                         
   0   1   3     119588.28     115945.95      1623.90 o                         
   2   1   3      10359.86      11288.93       112.72 o                         
   4   1   3       5418.38       5247.63        75.85 o                         
   6   1   3      23343.87      23977.10       274.56 o                         
   8   1   3      26830.98      25654.31       513.73 o                         
  10   1   3        186.98        119.75        15.31 o                         
  12   1   3      27324.41      26993.19       287.58 o                         
  14   1   3       4793.45       4223.35       106.55 o                         
  16   1   3       8955.11       9144.67       186.72 o                         
  18   1   3      31035.67      30854.78       623.84 o                         
  20   1   3       3367.38       3502.16       140.86 o                         
  22   1   3      31132.16      29539.42       960.62 o                         
  24   1   3        677.72        621.66        58.02 o                         
  26   1   3      17905.69      17910.98       453.75 o                         
  28   1   3      21010.11      21109.73       562.47 o                         
  30   1   3       2508.80       2543.69       208.13 o                         
  32   1   3       6854.99       6177.60       677.90 o                         
 -33   2   3      10551.83      11271.81       978.43 o                         
 -31   2   3       4196.64       4075.47       579.51 o                         
 -29   2   3         78.34         37.13        62.52 o                         
 -27   2   3      16161.42      15902.52       462.59 o                         
 -25   2   3      23791.49      24942.96       711.52 o                         
 -23   2   3       2631.98       2018.02       210.27 o                         
 -21   2   3      18771.11      17483.54       866.85 o                         
 -19   2   3      87356.69      88863.96       947.12 o                         
 -17   2   3      37852.51      36762.55       784.19 o                         
 -15   2   3       2258.65       2237.00        77.55 o                         
 -13   2   3      48982.18      49557.55       735.05 o                         
 -11   2   3      49162.28      49931.67       407.46 o                         
  -9   2   3       5467.98       5166.37        92.72 o                         
  -7   2   3       9731.92       9489.14       129.46 o                         
  -5   2   3      20852.12      18898.08       145.75 o                         
  -3   2   3       2102.79       1519.05        33.61 o                         
  -1   2   3     140904.45     140470.84       825.55 o                         
   1   2   3      20248.20      18890.69       145.65 o                         
   3   2   3        146.86        143.58        18.31 o                         
   5   2   3      32528.56      32152.41       380.92 o                         
   7   2   3       3035.09       2784.81        76.93 o                         
   9   2   3      61208.70      59939.57       616.50 o                         
  11   2   3      72727.62      74324.69       598.01 o                         
  13   2   3      11285.80      11984.04       229.75 o                         
  15   2   3      46098.69      48141.96       570.96 o                         
  17   2   3      89264.35      92597.57      1181.32 o                         
  19   2   3       2383.16       2527.14       192.66 o                         
  21   2   3       7496.25       8288.73       288.09 o                         
  23   2   3       9972.30      10855.50       344.94 o                         
  25   2   3      34297.64      34057.19       945.36 o                         
  27   2   3       2434.22       2019.99       162.49 o                         
  29   2   3      15742.71      15338.60       745.10 o                         
  31   2   3      26302.39      25777.10      1438.63 o                         
 -30   3   3      11635.21      10957.47      1325.34 o                         
 -28   3   3       6111.21       6346.87       343.94 o                         
 -26   3   3         16.01         14.08        62.68 o                         
 -24   3   3      11222.79      11468.68       346.87 o                         
 -22   3   3      23894.91      24169.74       570.67 o                         
 -20   3   3         91.36         58.45        30.44 o                         
 -18   3   3       8011.77       8012.72       215.48 o                         
 -16   3   3      26162.27      25542.93       664.65 o                         
 -14   3   3      19894.47      20147.28       312.04 o                         
 -12   3   3        236.74        441.96        33.35 o                         
 -10   3   3       1934.16       1838.98        70.13 o                         
  -8   3   3      22595.78      22368.21       254.49 o                         
  -6   3   3       3486.73       3166.85        75.77 o                         
  -4   3   3       3367.20       2990.78        76.32 o                         
  -2   3   3      64450.87      63471.53       275.57 o                         
   0   3   3      14911.40      13101.00       127.49 o                         
   2   3   3       6380.12       6173.80        88.34 o                         
   4   3   3      18610.28      19365.51       228.53 o                         
   6   3   3      28476.04      26523.85       237.22 o                         
   8   3   3      16119.18      16138.96       264.39 o                         
  10   3   3        109.36        195.39        29.81 o                         
  12   3   3       5850.67       5603.98       127.69 o                         
  14   3   3      14984.56      14919.64       222.12 o                         
  16   3   3       5764.00       6428.45       171.72 o                         
  18   3   3         52.44         94.94        35.95 o                         
  20   3   3      34548.38      35389.63       685.66 o                         
  22   3   3       2585.74       2818.15       232.18 o                         
  24   3   3         10.59         -5.21        45.18 o                         
  26   3   3      16648.61      16886.70       628.83 o                         
  28   3   3      19439.62      19603.24       781.09 o                         
  30   3   3       1434.23       1163.24       407.50 o                         
 -31   4   3        206.25        460.05       219.40 o                         
 -29   4   3        562.61        423.73       155.41 o                         
 -27   4   3        277.62        403.51       103.49 o                         
 -25   4   3        205.05        216.90        82.10 o                         
 -23   4   3          4.57         45.41        52.77 o                         
 -21   4   3       2442.13       2468.35       146.37 o                         
 -19   4   3       1330.83       1552.54       113.80 o                         
 -17   4   3        782.06        914.03        92.29 o                         
 -15   4   3        990.93        791.10        79.94 o                         
 -13   4   3        438.47        423.52        41.33 o                         
 -11   4   3         74.68         61.40        28.79 o                         
  -9   4   3         37.60         64.71        22.80 o                         
  -7   4   3        343.59        246.17        26.25 o                         
  -5   4   3        846.49        815.11        65.78 o                         
  -3   4   3      37778.11      38364.73       299.87 o                         
  -1   4   3          6.99        141.69        63.02 o                         
   1   4   3       3229.11       3685.91       105.34 o                         
   3   4   3       4178.16       4076.95       111.05 o                         
   5   4   3       7780.66       8294.90       139.69 o                         
   7   4   3        929.08       1049.16        54.95 o                         
   9   4   3        370.92        441.24        34.45 o                         
  11   4   3        826.63        897.43        89.94 o                         
  13   4   3        460.01        417.01        46.21 o                         
  15   4   3        306.13        391.90        64.34 o                         
  17   4   3       5311.19       4883.63       194.03 o                         
  19   4   3       2368.98       2292.81       123.00 o                         
  21   4   3       1345.22       1413.90       102.10 o                         
  23   4   3       5172.54       5359.52       280.75 o                         
  25   4   3        708.23        806.68       126.06 o                         
  27   4   3          8.42         34.04        77.41 o                         
  29   4   3        213.05       -106.27       139.41 o                         
 -28   5   3       6880.65       5933.02       462.97 o                         
 -26   5   3        942.39        882.08       144.42 o                         
 -24   5   3       3640.99       3851.71       237.97 o                         
 -22   5   3      12851.89      12776.74       352.65 o                         
 -20   5   3       3706.01       3631.08       183.78 o                         
 -18   5   3         10.26         54.09        43.23 o                         
 -16   5   3       7336.96       7066.31       195.84 o                         
 -14   5   3       3966.55       3984.85       137.49 o                         
 -12   5   3        360.54        285.48        37.73 o                         
 -10   5   3       2998.71       2770.54        91.69 o                         
  -8   5   3      27655.23      27863.29       289.82 o                         
  -6   5   3       6282.90       5669.10       103.41 o                         
  -4   5   3        122.31        150.80        30.80 o                         
  -2   5   3      41652.25      40332.89       345.13 o                         
   0   5   3      25998.96      25250.33       211.40 o                         
   2   5   3          5.86        -21.21        21.21 o                         
   4   5   3      16064.59      16413.14       184.01 o                         
   6   5   3      10542.62      10091.79       146.05 o                         
   8   5   3       7785.89       7597.56       135.35 o                         
  10   5   3       3213.15       3217.64       135.48 o                         
  12   5   3      14472.40      14176.73       294.05 o                         
  14   5   3      30902.72      30570.95       478.97 o                         
  16   5   3        232.83        225.96        56.15 o                         
  18   5   3         43.10         80.13        52.26 o                         
  20   5   3      26112.97      25801.91       555.88 o                         
  22   5   3       8148.31       8026.25       327.41 o                         
  24   5   3        631.66        527.99        97.46 o                         
  26   5   3      10427.38       9342.29       808.81 o                         
  28   5   3      10160.19       9363.24       828.37 o                         
 -27   6   3       2461.65       2172.27       427.38 o                         
 -25   6   3      11380.19      10778.93       619.52 o                         
 -23   6   3       5542.97       5436.52       290.51 o                         
 -21   6   3       4889.50       4524.74       221.87 o                         
 -19   6   3      21329.03      21292.41       453.71 o                         
 -17   6   3       4153.65       4330.61       200.56 o                         
 -15   6   3        912.18        971.45        76.14 o                         
 -13   6   3      18175.83      18150.12       258.18 o                         
 -11   6   3      26651.94      27148.95       306.42 o                         
  -9   6   3       4947.92       4935.20       129.68 o                         
  -7   6   3       5760.69       5354.29       262.72 o                         
  -5   6   3      71161.12      70519.52       544.80 o                         
  -3   6   3       7777.31       7724.97       161.36 o                         
  -1   6   3        763.81        786.39        57.44 o                         
   1   6   3      14072.54      13605.14       198.52 o                         
   3   6   3      24419.18      23672.96       296.11 o                         
   5   6   3        686.03        699.30        52.85 o                         
   7   6   3        476.12        401.41        36.92 o                         
   9   6   3      29110.46      29521.96       374.67 o                         
  11   6   3      35019.05      36047.59       371.34 o                         
  13   6   3        186.35        205.29        47.18 o                         
  15   6   3      36343.91      36444.47       563.19 o                         
  17   6   3      17179.48      16942.99       457.28 o                         
  19   6   3       1507.18       1754.30       161.69 o                         
  21   6   3       1448.34       1453.74       151.98 o                         
  23   6   3      17700.17      17124.76       504.61 o                         
  25   6   3       4925.95       4423.15       603.66 o                         
 -22   7   3       6856.76       6809.80       771.75 o                         
 -20   7   3       2398.33       2168.62       187.15 o                         
 -18   7   3        466.60        524.06        85.10 o                         
 -16   7   3       1835.50       2123.23       150.03 o                         
 -14   7   3       4597.80       4516.99       203.99 o                         
 -12   7   3        346.08        334.71        52.05 o                         
 -10   7   3       4262.57       4241.15       153.70 o                         
  -8   7   3       5955.13       5856.89       176.93 o                         
  -6   7   3       9680.35       9416.63       325.23 o                         
  -4   7   3       4477.58       4089.17       177.65 o                         
  -2   7   3      13300.18      13402.48       278.75 o                         
   0   7   3       7879.22       8048.22       235.25 o                         
   2   7   3        581.91        528.90        49.55 o                         
   4   7   3       6126.50       6042.31       164.00 o                         
   6   7   3      20546.38      20384.56       453.57 o                         
   8   7   3       1057.16       1200.87       131.09 o                         
  10   7   3        384.15        414.06        58.90 o                         
  12   7   3      18017.10      18654.10       323.25 o                         
  14   7   3       1213.89       1768.82       125.36 o                         
  16   7   3       1155.16       1338.53       116.74 o                         
  18   7   3       8128.65       7813.05       339.23 o                         
  20   7   3       4559.02       4744.59       305.32 o                         
  22   7   3       4548.82       3572.96       618.74 o                         
 -19   8   3        777.38        380.52       244.12 o                         
 -17   8   3        175.23        218.93       123.99 o                         
 -15   8   3          6.69        -15.96        86.41 o                         
 -13   8   3          4.43        172.15        87.97 o                         
 -11   8   3         11.78        355.76        90.35 o                         
  -9   8   3        347.74        340.83        84.43 o                         
  -7   8   3       3699.50       4408.44       257.04 o                         
  -5   8   3       1307.25       4316.73       582.82 o                         
  -3   8   3       1683.82       2079.00       216.05 o                         
  -1   8   3         25.85         66.89        64.50 o                         
   1   8   3        244.59        661.82       206.64 o                         
   3   8   3          1.01        677.27       332.95 o                         
   5   8   3          3.54        215.68       211.27 o                         
   7   8   3        553.34        628.71       114.54 o                         
   9   8   3        286.96       1301.34       391.10 o                         
  11   8   3        633.42       2674.08       389.80 o                         
  13   8   3        585.39        694.30       135.10 o                         
  15   8   3       1019.99       1704.02       308.74 o                         
  17   8   3        983.64       1374.72       222.85 o                         
  19   8   3        201.57        698.92       215.04 o                         
 -14   9   3       3206.95       2996.69       347.39 o                         
 -12   9   3         23.52        -76.60       206.18 o                         
 -10   9   3       2708.62       2864.03       311.60 o                         
  -8   9   3       3776.13       4718.86       258.90 o                         
  -6   9   3       6368.72       6238.66       318.31 o                         
  -4   9   3        621.87        292.22        88.58 o                         
  -2   9   3       6965.50       6756.84       319.10 o                         
   0   9   3       4938.68       4997.21       285.13 o                         
   2   9   3        374.46         56.64        76.87 o                         
   4   9   3       1496.71       1330.63       322.65 o                         
   6   9   3       5394.46       5667.03       344.67 o                         
   8   9   3        308.42        482.51       178.49 o                         
  10   9   3        420.34        345.94       134.85 o                         
  12   9   3      12046.07      11773.80       562.04 o                         
  14   9   3       1769.73       2357.77       337.44 o                         
  -3  10   3       7206.63       6681.18       529.53 o                         
  -1  10   3          0.19       -117.49       117.49 o                         
   1  10   3       5890.40       5045.79       418.25 o                         
 -32   0   4         91.77         29.50       111.59 o                         
 -30   0   4       1281.64       1410.99       294.24 o                         
 -28   0   4      25924.67      25397.25       922.29 o                         
 -26   0   4      13429.89      14554.51       623.89 o                         
 -24   0   4       3269.59       3547.86       399.47 o                         
 -22   0   4      47737.68      49992.93      1425.88 o                         
 -20   0   4      75037.62      81507.27      1723.43 o                         
 -18   0   4       7108.66       7481.67       700.79 o                         
 -16   0   4      16230.05      17706.01       556.55 o                         
 -14   0   4      40842.10      41930.43       759.31 o                         
 -12   0   4     181510.45     203694.33      2043.36 o                         
 -10   0   4      26243.45      31104.54       558.35 o                         
  -8   0   4      48842.40      52642.37       641.52 o                         
  -6   0   4     125064.13     126352.99      1393.18 o                         
  -4   0   4      19003.46      18599.51       235.89 o                         
  -2   0   4      17632.57      16771.01       232.49 o                         
   0   0   4     173140.22     172595.69       727.74 o                         
   2   0   4      95299.12     100571.34       851.95 o                         
   4   0   4      38858.12      41940.17       352.12 o                         
   6   0   4       2701.65       3316.72        90.40 o                         
   8   0   4     111938.16     114495.78      1287.19 o                         
  10   0   4      79507.74      89535.61       690.56 o                         
  12   0   4      13427.26      16133.52       293.26 o                         
  14   0   4      66706.59      70009.63       744.55 o                         
  16   0   4      29894.56      32269.41       436.64 o                         
  18   0   4       2816.46       3070.02       171.95 o                         
  20   0   4      25415.67      25576.30       504.37 o                         
  22   0   4      35790.66      36669.55       959.28 o                         
  24   0   4      21395.40      21681.57       738.62 o                         
  26   0   4        585.79        697.41       153.05 o                         
  28   0   4      15555.60      15717.68       687.74 o                         
  30   0   4      28309.54      29173.96       977.67 o                         
  32   0   4        439.26        786.36       245.61 o                         
 -33   1   4       3851.85       3592.84       543.07 o                         
 -31   1   4       8362.91       8470.04       942.93 o                         
 -29   1   4       6416.03       6566.72       293.07 o                         
 -27   1   4        152.56         83.25        65.64 o                         
 -25   1   4       8279.41       8602.88       377.02 o                         
 -23   1   4       3052.78       3361.93       157.86 o                         
 -21   1   4       5911.40       6147.11       252.90 o                         
 -19   1   4      39370.80      40925.16       511.27 o                         
 -17   1   4      55055.50      58268.34       488.12 o                         
 -15   1   4      15256.01      15720.27       250.64 o                         
 -13   1   4       3561.22       3723.84       120.26 o                         
 -11   1   4      24121.23      24674.85       277.06 o                         
  -9   1   4      28174.27      27741.45       280.07 o                         
  -7   1   4       9681.20       9889.03       142.70 o                         
  -5   1   4        395.93        350.12        17.39 o                         
  -3   1   4      32967.63      29811.94       288.87 o                         
  -1   1   4      64076.98      58839.53       627.20 o                         
   1   1   4       2601.67       2491.67        52.55 o                         
   3   1   4      52273.08      53765.00       617.45 o                         
   5   1   4      74299.21      76226.81       886.25 o                         
   7   1   4      47470.86      50467.76       555.90 o                         
   9   1   4        163.61         70.58        14.13 o                         
  11   1   4      13875.35      12504.24       212.32 o                         
  13   1   4       5215.96       5065.27       108.86 o                         
  15   1   4         21.16         36.67        22.12 o                         
  17   1   4       6935.20       6348.95       166.64 o                         
  19   1   4       5561.92       5574.55       273.56 o                         
  21   1   4       4645.29       4578.31       189.58 o                         
  23   1   4         63.25         38.99        24.67 o                         
  25   1   4      20527.98      21110.13       485.20 o                         
  27   1   4      12033.53      11235.01       335.85 o                         
  29   1   4         44.13         62.85        58.82 o                         
  31   1   4       9286.94       9153.09       809.76 o                         
  33   1   4      12791.44      12050.54       966.93 o                         
 -32   2   4        633.90        607.36       260.27 o                         
 -30   2   4        681.94        474.50       107.18 o                         
 -28   2   4        752.15        756.57       132.41 o                         
 -26   2   4        527.83        600.82        87.82 o                         
 -24   2   4       1167.80        842.11       108.55 o                         
 -22   2   4       2838.93       2688.35       192.25 o                         
 -20   2   4        834.84        729.55        67.42 o                         
 -18   2   4        368.16        479.23        46.46 o                         
 -16   2   4         29.99         76.22        24.41 o                         
 -14   2   4       3238.15       3193.80       156.98 o                         
 -12   2   4      10780.94      12695.51       189.39 o                         
 -10   2   4      16609.75      18317.71       265.47 o                         
  -8   2   4       1222.17       1269.25        46.47 o                         
  -6   2   4       1645.07       1552.92        41.55 o                         
  -4   2   4        162.87        266.86        29.33 o                         
  -2   2   4        145.47        158.05        15.30 o                         
   0   2   4     106789.29     111048.33       619.44 o                         
   2   2   4      12058.80      12988.95       130.44 o                         
   4   2   4       6441.01       7362.46       151.70 o                         
   6   2   4       3622.51       3568.71       111.56 o                         
   8   2   4          1.39         28.43        17.14 o                         
  10   2   4       8297.11       8885.60       159.87 o                         
  12   2   4         68.92        179.24        38.68 o                         
  14   2   4       3205.98       3426.32       131.75 o                         
  16   2   4        672.38        591.67        61.00 o                         
  18   2   4       1046.63       1056.26       104.19 o                         
  20   2   4         22.17         44.50        43.52 o                         
  22   2   4        736.80        749.14        98.06 o                         
  24   2   4         79.11        104.74        56.87 o                         
  26   2   4          1.11        -14.40        49.87 o                         
  28   2   4        915.32       1047.70       140.20 o                         
  30   2   4        502.87        696.11       278.35 o                         
 -31   3   4       2328.65       2194.06       290.02 o                         
 -29   3   4       4750.76       4906.69       304.46 o                         
 -27   3   4       1228.80       1093.72       150.24 o                         
 -25   3   4      23073.42      23020.88       712.68 o                         
 -23   3   4      24090.09      23907.80       668.91 o                         
 -21   3   4       5361.06       5041.36       160.52 o                         
 -19   3   4       3402.64       2991.29       236.59 o                         
 -17   3   4      26432.01      26629.00       363.09 o                         
 -15   3   4       8492.90       8492.07       164.05 o                         
 -13   3   4       3856.86       3941.20       113.10 o                         
 -11   3   4      20441.86      20410.59       268.88 o                         
  -9   3   4      34072.38      33548.34       369.59 o                         
  -7   3   4       2377.16       2184.05        61.20 o                         
  -5   3   4       2139.89       1884.71        64.43 o                         
  -3   3   4      31611.89      29084.65       179.13 o                         
  -1   3   4      43881.59      43070.64       251.04 o                         
   1   3   4      15712.91      15621.40       168.15 o                         
   3   3   4      31103.91      31177.15       278.30 o                         
   5   3   4      14446.40      13387.11       191.80 o                         
   7   3   4       4164.90       3974.27        95.56 o                         
   9   3   4      20941.99      21853.12       255.17 o                         
  11   3   4      47171.29      48239.99       522.09 o                         
  13   3   4      15172.31      15534.53       238.25 o                         
  15   3   4        987.66       1102.59        71.17 o                         
  17   3   4       9672.51       9825.29       236.98 o                         
  19   3   4       4866.09       4538.83       220.31 o                         
  21   3   4       8585.86       8486.29       388.89 o                         
  23   3   4       3495.09       3532.64       203.52 o                         
  25   3   4      17876.11      18702.07       481.63 o                         
  27   3   4       9719.00       9072.39       698.45 o                         
  29   3   4        196.53         66.44       143.21 o                         
 -32   4   4       3688.82       2787.72       447.27 o                         
 -30   4   4       4853.18       4473.70       563.15 o                         
 -28   4   4      13715.25      13629.99       520.75 o                         
 -26   4   4      19745.03      20552.64       614.85 o                         
 -24   4   4        720.89        941.09       107.43 o                         
 -22   4   4      13770.84      13763.04       375.17 o                         
 -20   4   4      29031.56      29188.19       658.88 o                         
 -18   4   4       1836.16       1808.72       125.79 o                         
 -16   4   4       6110.08       5646.30       204.65 o                         
 -14   4   4      49654.80      49246.24       495.93 o                         
 -12   4   4      30469.35      30485.29       276.20 o                         
 -10   4   4       6556.30       7082.99       142.60 o                         
  -8   4   4      55152.64      53853.05       556.77 o                         
  -6   4   4      54428.49      48945.71      1171.46 o                         
  -4   4   4      13286.29      12603.19       154.88 o                         
  -2   4   4      84778.34      87765.35       398.11 o                         
   0   4   4      38422.91      36412.66       295.08 o                         
   2   4   4      49381.94      50025.91       728.61 o                         
   4   4   4       6298.57       6279.40       116.18 o                         
   6   4   4       1382.63        881.48        52.88 o                         
   8   4   4      26013.90      25375.90       240.10 o                         
  10   4   4      39631.29      39363.70       354.99 o                         
  12   4   4       2185.52       2131.08        94.33 o                         
  14   4   4      26850.97      28122.14       441.74 o                         
  16   4   4      37720.89      38368.82       599.88 o                         
  18   4   4        332.37        394.50        51.59 o                         
  20   4   4       5259.60       5770.75       201.70 o                         
  22   4   4      26781.53      26239.54       605.69 o                         
  24   4   4       9815.83       9867.51       387.74 o                         
  26   4   4        300.28        298.12       100.40 o                         
  28   4   4      15893.83      13805.43       926.68 o                         
  30   4   4      11485.16      10173.39       794.07 o                         
 -29   5   4        245.63        117.44       292.67 o                         
 -27   5   4       1023.97        809.37       138.15 o                         
 -25   5   4       9010.63       8947.80       370.14 o                         
 -23   5   4      14377.61      14767.20       451.76 o                         
 -21   5   4        226.71        350.21        73.91 o                         
 -19   5   4       5829.24       5746.71       223.29 o                         
 -17   5   4       9620.83       9108.81       223.12 o                         
 -15   5   4       4158.65       4026.28       126.55 o                         
 -13   5   4         73.24        108.62        31.66 o                         
 -11   5   4      11484.19      11152.48       197.92 o                         
  -9   5   4      11081.08      10248.91       158.88 o                         
  -7   5   4       9766.92       9323.14       176.79 o                         
  -5   5   4       6026.39       5355.68       110.48 o                         
  -3   5   4      18806.18      18615.73       208.89 o                         
  -1   5   4       2248.39       1960.84        61.29 o                         
   1   5   4        277.31        220.37        22.26 o                         
   3   5   4      20675.94      20454.88       214.40 o                         
   5   5   4      30790.62      31565.90       261.75 o                         
   7   5   4       1448.76       1396.46        59.96 o                         
   9   5   4       5514.96       5232.87       130.11 o                         
  11   5   4      21071.96      21724.87       294.05 o                         
  13   5   4      14135.60      12490.61       798.71 o                         
  15   5   4        238.71        341.36        53.08 o                         
  17   5   4        403.49        488.84        85.38 o                         
  19   5   4      10069.22       9835.82       346.45 o                         
  21   5   4       5080.20       5119.85       258.22 o                         
  23   5   4       2713.09       2792.07       216.80 o                         
  25   5   4       2359.55       2476.83       210.89 o                         
  27   5   4      11092.53       9405.43       814.28 o                         
 -28   6   4         34.60        210.75       192.95 o                         
 -26   6   4        107.60        256.49       196.06 o                         
 -24   6   4         25.39        217.72        98.20 o                         
 -22   6   4         92.30        284.12        92.80 o                         
 -20   6   4        425.58        566.88        95.27 o                         
 -18   6   4         83.57         65.22        47.86 o                         
 -16   6   4       1782.12       1534.84        96.22 o                         
 -14   6   4        104.20        258.10        43.87 o                         
 -12   6   4         24.54        173.36        37.24 o                         
 -10   6   4        458.94        485.75        44.23 o                         
  -8   6   4       6784.88       5680.29       293.51 o                         
  -6   6   4        558.86       1001.39       148.42 o                         
  -4   6   4      21152.11      21050.75       270.27 o                         
  -2   6   4       2417.08       2416.16       140.90 o                         
   0   6   4        112.48        181.02        53.00 o                         
   2   6   4        909.99        925.63        77.75 o                         
   4   6   4        899.80        782.18        54.17 o                         
   6   6   4        275.53        314.19        41.11 o                         
   8   6   4         42.42        265.92       112.62 o                         
  10   6   4        188.80        378.88        98.85 o                         
  12   6   4        840.93        905.75        92.61 o                         
  14   6   4        143.52        829.54       186.67 o                         
  16   6   4         22.67        337.14       101.51 o                         
  18   6   4        399.20        510.43        95.55 o                         
  20   6   4        171.76        392.26        93.94 o                         
  22   6   4         76.64        421.74       100.78 o                         
  24   6   4        532.04        629.50       176.26 o                         
 -23   7   4      11050.33      10506.59       807.87 o                         
 -21   7   4        386.31        446.32       106.84 o                         
 -19   7   4       5716.79       5416.71       293.95 o                         
 -17   7   4      19904.78      18821.98       433.76 o                         
 -15   7   4       5859.29       5955.24       236.86 o                         
 -13   7   4       1065.22        809.50        83.62 o                         
 -11   7   4      11033.31      10804.56       240.58 o                         
  -9   7   4      10217.96       9995.16       227.73 o                         
  -7   7   4       3849.70       3584.83       121.99 o                         
  -5   7   4       5626.97       5285.26       260.52 o                         
  -3   7   4      17277.03      16518.81       311.74 o                         
  -1   7   4       7807.99       7465.47       238.95 o                         
   1   7   4        105.81         59.32        42.15 o                         
   3   7   4       9812.09      10142.86       210.88 o                         
   5   7   4       9704.91      10061.02       277.13 o                         
   7   7   4        910.80        719.00        64.31 o                         
   9   7   4       2549.29       2412.35       114.16 o                         
  11   7   4      10108.96      10789.99       246.04 o                         
  13   7   4       6366.54       6718.50       233.20 o                         
  15   7   4       1645.91       1676.69       125.11 o                         
  17   7   4       1791.77       1941.69       154.06 o                         
  19   7   4       5765.97       5474.42       292.14 o                         
  21   7   4       6162.04       5506.22       456.18 o                         
 -18   8   4       4663.07       4062.55       608.27 o                         
 -16   8   4       1987.31       1823.36       186.98 o                         
 -14   8   4       7993.70       7807.30       376.00 o                         
 -12   8   4       6697.84       6337.71       333.68 o                         
 -10   8   4        246.04        199.76       106.88 o                         
  -8   8   4      16913.44      16601.17       512.93 o                         
  -6   8   4      82876.36      79704.99      2052.62 o                         
  -4   8   4       1337.67       1493.76       188.96 o                         
  -2   8   4        322.65        234.25        98.94 o                         
   0   8   4      12752.52      12284.11       335.80 o                         
   2   8   4      13385.41      13450.77       363.77 o                         
   4   8   4       1435.53       1363.68       100.19 o                         
   6   8   4       4820.60       4530.78       198.58 o                         
   8   8   4      11023.35      10944.21       309.28 o                         
  10   8   4       5997.70       6007.39       267.47 o                         
  12   8   4        177.82        367.51        91.38 o                         
  14   8   4      13672.33      13467.67       499.38 o                         
  16   8   4       6553.16       6871.23       482.12 o                         
  18   8   4         19.01         92.21       128.58 o                         
 -15   9   4       3612.42       3308.29       542.87 o                         
 -13   9   4        284.01        275.04       120.04 o                         
 -11   9   4       4416.47       3993.26       295.43 o                         
  -9   9   4       7857.03       7530.05       377.39 o                         
  -7   9   4        825.14        972.12       181.31 o                         
  -5   9   4       1500.07       1566.32       168.44 o                         
  -3   9   4      10095.71      10763.79       487.31 o                         
  -1   9   4       4029.90       3722.33       238.15 o                         
   1   9   4         14.40        -72.73        72.73 o                         
   3   9   4       2698.95       2914.01       345.14 o                         
   5   9   4       7762.07       8474.50       370.73 o                         
   7   9   4        561.66        454.42       113.57 o                         
   9   9   4       1507.86       1844.77       226.97 o                         
  11   9   4       6080.43       7890.87       684.60 o                         
  13   9   4        460.13       1322.39       372.70 o                         
  15   9   4         36.50        259.19       258.38 o                         
  -4  10   4       3061.53       2338.40       410.48 o                         
  -2  10   4        459.86        306.28       215.08 o                         
   0  10   4         17.22        153.99       553.58 o                         
   2  10   4          7.66         96.73       147.96 o                         
 -34   1   5      17568.24      16748.93      1155.55 o                         
 -32   1   5        525.00        345.54       175.82 o                         
 -30   1   5       7535.73       7496.37       374.17 o                         
 -28   1   5        716.85        665.60        92.16 o                         
 -26   1   5      12396.74      12134.47       452.37 o                         
 -24   1   5       7257.64       8173.36       251.29 o                         
 -22   1   5        349.69        188.85        51.79 o                         
 -20   1   5      15218.55      16113.36       333.54 o                         
 -18   1   5      14087.15      14691.46       255.89 o                         
 -16   1   5       8027.41       8070.40       189.09 o                         
 -14   1   5       2423.68       2800.11       103.70 o                         
 -12   1   5      67693.33      74356.33      1071.81 o                         
 -10   1   5      10621.72      10424.56       158.65 o                         
  -8   1   5        997.83       1187.16        53.15 o                         
  -6   1   5      31792.27      31692.12       310.12 o                         
  -4   1   5      16293.33      14953.02       111.33 o                         
  -2   1   5      43896.52      41404.27       550.69 o                         
   0   1   5      10444.88      10163.65       134.49 o                         
   2   1   5     216022.70     219656.02      1973.12 o                         
   4   1   5        735.27        797.22        30.44 o                         
   6   1   5      44869.25      48986.37       696.89 o                         
   8   1   5      68131.63      71179.07       425.14 o                         
  10   1   5      20536.50      19723.79       246.46 o                         
  12   1   5      11908.12      11690.06       173.40 o                         
  14   1   5       3484.09       3526.58        98.08 o                         
  16   1   5      25286.31      24959.96       435.95 o                         
  18   1   5       5141.52       4775.84       199.58 o                         
  20   1   5         39.99         15.06        22.69 o                         
  22   1   5         66.43         49.56        41.87 o                         
  24   1   5      24117.44      24912.55       621.88 o                         
  26   1   5      11584.91      11155.03       329.49 o                         
  28   1   5        948.94       1054.13       133.86 o                         
  30   1   5       5236.02       4841.40       290.68 o                         
  32   1   5       9516.83       9554.03       850.62 o                         
 -33   2   5       2787.24       2800.95       503.39 o                         
 -31   2   5       4527.41       4715.28       387.05 o                         
 -29   2   5      18984.17      19181.26       867.84 o                         
 -27   2   5       8744.34       8393.62       294.39 o                         
 -25   2   5       3958.51       3798.25       288.20 o                         
 -23   2   5      33749.05      32489.00      1519.24 o                         
 -21   2   5      21715.85      21809.79       332.17 o                         
 -19   2   5         21.08         31.78        28.20 o                         
 -17   2   5      29920.83      30928.79       377.92 o                         
 -15   2   5      30534.91      30788.21       355.47 o                         
 -13   2   5      72539.20      74020.53       597.23 o                         
 -11   2   5      11463.13      13775.32       190.21 o                         
  -9   2   5      82611.15      83681.84       814.72 o                         
  -7   2   5      40618.50      38221.00       221.67 o                         
  -5   2   5       6605.19       6270.76        91.03 o                         
  -3   2   5      36821.45      33848.61       160.69 o                         
  -1   2   5      52674.95      49520.23       276.28 o                         
   1   2   5        171.55        367.02        20.76 o                         
   3   2   5      17817.62      18768.75       162.02 o                         
   5   2   5      94679.55      96625.41       664.67 o                         
   7   2   5      68914.32      68148.52       881.25 o                         
   9   2   5      22672.39      24634.91       329.15 o                         
  11   2   5      10470.53      10085.59       182.17 o                         
  13   2   5     107781.31     111873.90       687.65 o                         
  15   2   5      27849.82      27982.01       380.77 o                         
  17   2   5       2084.89       2236.15       145.30 o                         
  19   2   5       9854.97      10736.46       282.41 o                         
  21   2   5      39106.25      39564.95       706.29 o                         
  23   2   5      13050.92      12391.88       373.41 o                         
  25   2   5       6778.59       7182.56       298.51 o                         
  27   2   5      27398.13      27415.58       834.83 o                         
  29   2   5       9147.73       9047.57       588.09 o                         
  31   2   5          0.96         69.94       123.12 o                         
 -32   3   5      15981.30      15379.21       967.34 o                         
 -30   3   5        177.80         70.24        82.04 o                         
 -28   3   5         34.98        -67.15        67.15 o                         
 -26   3   5       3615.79       3977.62       263.39 o                         
 -24   3   5       5017.15       4628.59       203.15 o                         
 -22   3   5        340.99        238.15        41.19 o                         
 -20   3   5       4718.44       4312.90       226.03 o                         
 -18   3   5      12980.67      12817.99       220.77 o                         
 -16   3   5       2052.06       1817.85        81.28 o                         
 -14   3   5       4231.58       4400.53       122.65 o                         
 -12   3   5      11769.44      11693.60       156.95 o                         
 -10   3   5      23788.98      24336.99       258.18 o                         
  -8   3   5        280.39        336.99        25.50 o                         
  -6   3   5       8768.71       7859.76       100.32 o                         
  -4   3   5      39161.28      35261.37       557.63 o                         
  -2   3   5       4594.40       4107.00        68.75 o                         
   0   3   5      11876.45      11938.16       129.79 o                         
   2   3   5      25227.97      23528.27       307.33 o                         
   4   3   5     117004.06     118682.60       689.39 o                         
   6   3   5        639.50        823.59        53.42 o                         
   8   3   5       1547.00       1376.39        58.52 o                         
  10   3   5      54206.76      55929.55       718.49 o                         
  12   3   5       3531.04       3635.67       109.73 o                         
  14   3   5        992.72        993.17        66.69 o                         
  16   3   5       7787.05       8026.82       213.53 o                         
  18   3   5       7079.52       7255.37       270.96 o                         
  20   3   5       1223.16       1291.39       126.60 o                         
  22   3   5       7272.50       8065.89       301.68 o                         
  24   3   5      11793.95      12940.96       408.53 o                         
  26   3   5       6426.17       5951.65       417.88 o                         
  28   3   5        148.28         45.31        91.83 o                         
 -31   4   5        238.44        229.92       186.10 o                         
 -29   4   5        125.11         69.66       195.46 o                         
 -27   4   5        616.31        764.33       144.05 o                         
 -25   4   5         21.65        -53.78        71.26 o                         
 -23   4   5         80.44        298.87        71.60 o                         
 -21   4   5        232.18        255.36        67.89 o                         
 -19   4   5       1642.09       1665.60       120.08 o                         
 -17   4   5         10.07         48.02        31.86 o                         
 -15   4   5       5846.93       6246.48       169.26 o                         
 -13   4   5        579.30        619.78        45.42 o                         
 -11   4   5        112.19        119.19        24.79 o                         
  -9   4   5      21532.58      22393.95       226.94 o                         
  -7   4   5        904.50        924.52        57.78 o                         
  -5   4   5         80.67         51.75        10.71 o                         
  -3   4   5       4063.10       3879.45       118.05 o                         
  -1   4   5      17349.37      18834.71       188.31 o                         
   1   4   5          6.32        -24.64        24.77 o                         
   3   4   5        312.78        391.65        28.34 o                         
   5   4   5        113.23        187.04        32.01 o                         
   7   4   5       9067.28       9608.97       151.05 o                         
   9   4   5        774.81        760.18        45.37 o                         
  11   4   5       1140.17       1088.23        96.44 o                         
  13   4   5       1262.93       1226.32        80.66 o                         
  15   4   5       1364.70       1329.49        90.58 o                         
  17   4   5       1687.17       1590.46        92.70 o                         
  19   4   5       7073.42       6814.37       223.32 o                         
  21   4   5          4.14        231.09        79.58 o                         
  23   4   5        688.06        750.92       116.75 o                         
  25   4   5         18.29        -22.03        71.57 o                         
  27   4   5         24.47        250.07       123.45 o                         
  29   4   5        120.39         38.31       125.82 o                         
 -28   5   5        103.68         28.75       188.37 o                         
 -26   5   5      16001.92      16714.55       510.16 o                         
 -24   5   5      17449.48      17519.32       503.78 o                         
 -22   5   5        912.98        807.61        99.84 o                         
 -20   5   5       7103.73       7069.20       251.51 o                         
 -18   5   5      20327.72      20163.56       382.76 o                         
 -16   5   5       6088.20       6035.25       166.47 o                         
 -14   5   5       4318.38       4162.73       127.69 o                         
 -12   5   5      20499.39      20270.19       267.25 o                         
 -10   5   5       9964.71       9897.98       171.08 o                         
  -8   5   5       2174.03       1846.79       116.38 o                         
  -6   5   5      16214.78      15577.88       192.59 o                         
  -4   5   5      24498.80      23667.03       232.79 o                         
  -2   5   5       8539.80       8107.04       127.70 o                         
   0   5   5       6486.80       6654.57       119.40 o                         
   2   5   5       9338.94       9249.15       140.10 o                         
   4   5   5      10559.72      10242.78       160.56 o                         
   6   5   5       2504.06       2724.97        83.50 o                         
   8   5   5       4428.34       4447.99       121.93 o                         
  10   5   5      32271.96      33103.40       451.73 o                         
  12   5   5         18.81        108.12        39.45 o                         
  14   5   5       4809.91       4434.40       208.91 o                         
  16   5   5      19710.04      19777.95       461.64 o                         
  18   5   5       4568.54       4835.28       240.77 o                         
  20   5   5        298.73        461.20        91.38 o                         
  22   5   5        957.74       1330.91       157.55 o                         
  24   5   5      12574.09      12776.07       466.05 o                         
  26   5   5       9809.35       8800.13       525.92 o                         
  28   5   5        101.96       -119.73       165.38 o                         
 -27   6   5       6510.76       6337.02       689.76 o                         
 -25   6   5        222.34         49.11       159.98 o                         
 -23   6   5      16354.48      15338.31       482.41 o                         
 -21   6   5      19612.22      18504.08       507.51 o                         
 -19   6   5        134.78        132.26        55.07 o                         
 -17   6   5       1055.04       1128.52       102.48 o                         
 -15   6   5      25283.11      24684.04       340.50 o                         
 -13   6   5       7602.44       7362.12       161.13 o                         
 -11   6   5        310.56        394.57        53.55 o                         
  -9   6   5      14336.67      13748.67       238.68 o                         
  -7   6   5      60160.55      58794.89       499.99 o                         
  -5   6   5         52.95         97.09        34.76 o                         
  -3   6   5      39231.07      38347.89       379.68 o                         
  -1   6   5      26238.84      24962.53       285.52 o                         
   1   6   5      10043.31       9581.12       168.73 o                         
   3   6   5        519.68        544.49        46.48 o                         
   5   6   5      14894.45      15206.36       232.24 o                         
   7   6   5      30662.38      31043.28       318.78 o                         
   9   6   5       2664.88       2597.85        95.14 o                         
  11   6   5      12550.90      12581.89       224.28 o                         
  13   6   5      18080.36      17824.29       429.32 o                         
  15   6   5       9418.00       9409.74       375.42 o                         
  17   6   5       1037.48        867.90       112.62 o                         
  19   6   5      12666.98      12453.90       436.81 o                         
  21   6   5      13836.66      13745.90       442.66 o                         
  23   6   5       4687.70       4657.48       394.90 o                         
 -24   7   5       7755.95       7509.23       704.65 o                         
 -22   7   5        132.92        226.70       115.29 o                         
 -20   7   5       3314.85       3310.02       225.06 o                         
 -18   7   5       8685.04       8933.89       304.55 o                         
 -16   7   5       1562.90       1517.24       131.85 o                         
 -14   7   5        468.09        515.61        85.38 o                         
 -12   7   5       4786.52       4786.06       193.21 o                         
 -10   7   5       6769.40       6812.39       283.24 o                         
  -8   7   5        347.75        273.47        71.10 o                         
  -6   7   5       6546.92       6681.74       204.62 o                         
  -4   7   5      11971.96      10820.76       250.85 o                         
  -2   7   5        118.05        146.99        48.21 o                         
   0   7   5         27.16         29.37        51.09 o                         
   2   7   5       7668.88       7646.10       185.79 o                         
   4   7   5       8334.08       8562.91       186.19 o                         
   6   7   5        210.28        176.43        41.68 o                         
   8   7   5      10469.13      10903.67       289.46 o                         
  10   7   5       4042.95       4472.92       157.56 o                         
  12   7   5       4547.77       4961.75       200.83 o                         
  14   7   5       4341.21       4519.42       188.37 o                         
  16   7   5       2339.45       2328.88       162.39 o                         
  18   7   5       8792.47       8415.29       459.74 o                         
  20   7   5       1552.28       1487.20       214.93 o                         
  22   7   5       7108.85       6599.27       662.86 o                         
 -19   8   5       1113.38        952.46       348.54 o                         
 -17   8   5        589.18        744.64       217.06 o                         
 -15   8   5        139.70        292.26        99.27 o                         
 -13   8   5        133.64        132.76        80.17 o                         
 -11   8   5        106.20          9.14        70.96 o                         
  -9   8   5         27.87        444.69       110.17 o                         
  -7   8   5       4041.00       6326.12       569.73 o                         
  -5   8   5        198.83        505.22       147.11 o                         
  -3   8   5       1149.75       1405.43       202.48 o                         
  -1   8   5        117.39        527.60       213.47 o                         
   1   8   5        249.87        773.07       220.17 o                         
   3   8   5       1306.43       1267.05       111.11 o                         
   5   8   5        443.04        673.43       234.30 o                         
   7   8   5        194.24       1133.43       358.84 o                         
   9   8   5         34.52        514.39       146.11 o                         
  11   8   5         45.70       1213.42       192.13 o                         
  13   8   5        355.36       1331.85       215.22 o                         
  15   8   5       1033.39       1216.94       179.25 o                         
  17   8   5         47.50        258.03       164.12 o                         
  19   8   5        223.72        654.82       214.26 o                         
 -14   9   5       2998.98       2845.01       517.72 o                         
 -12   9   5       5183.33       4433.51       341.68 o                         
 -10   9   5       2799.02       2876.44       337.85 o                         
  -8   9   5        250.40        191.68       204.85 o                         
  -6   9   5       6674.05       6762.69       351.55 o                         
  -4   9   5      11174.02      11911.19       564.85 o                         
  -2   9   5        568.80        658.47       133.07 o                         
   0   9   5         70.89         69.63        70.19 o                         
   2   9   5       6181.14       6105.07       271.49 o                         
   4   9   5       7816.30       7407.36       456.94 o                         
   6   9   5        411.12        178.83       107.28 o                         
   8   9   5       4946.43       5237.31       365.15 o                         
  10   9   5       4405.56       4564.73       721.86 o                         
  12   9   5       2449.66       2324.14       375.02 o                         
  -5  10   5        456.81        597.09       246.97 o                         
  -3  10   5       6826.58       6761.01       490.46 o                         
  -1  10   5       6843.83       6507.79       775.09 o                         
   1  10   5       1832.41        980.36       260.44 o                         
 -32   0   6       5719.08       4917.99       563.52 o                         
 -30   0   6      32191.04      32939.93      1022.11 o                         
 -28   0   6       7409.56       7327.54       464.48 o                         
 -26   0   6       3751.91       3826.65       448.20 o                         
 -24   0   6      33709.43      35074.28      1262.81 o                         
 -22   0   6       4823.82       5936.72       367.38 o                         
 -20   0   6       8718.99       8569.11       349.69 o                         
 -18   0   6      32476.04      36573.70       841.31 o                         
 -16   0   6      68425.70      72111.56      1558.72 o                         
 -14   0   6      13677.31      14739.21       646.46 o                         
 -12   0   6      17371.62      23467.86       530.77 o                         
 -10   0   6     161894.05     171133.83      1709.78 o                         
  -8   0   6     118552.32     120621.54       620.53 o                         
  -6   0   6       2427.89       2624.87        69.74 o                         
  -4   0   6      46593.75      44759.90       654.12 o                         
  -2   0   6     255690.98     249421.50      1717.26 o                         
   0   0   6      54369.52      54565.71      1109.51 o                         
   2   0   6      15038.41      15940.10       143.19 o                         
   4   0   6     194561.89     201541.31       972.31 o                         
   6   0   6     163337.41     175651.77       779.29 o                         
   8   0   6      17097.37      19898.10       239.16 o                         
  10   0   6      16138.29      15780.97       248.91 o                         
  12   0   6     121583.75     139149.55      1811.85 o                         
  14   0   6      14680.83      16735.34       435.51 o                         
  16   0   6      25903.46      25887.62       394.26 o                         
  18   0   6      24823.49      25678.42       442.36 o                         
  20   0   6      13799.03      14241.37       378.17 o                         
  22   0   6       7061.44       6762.04       396.38 o                         
  24   0   6       9987.12      10200.40       546.25 o                         
  26   0   6      37615.00      38854.72      1040.39 o                         
  28   0   6       8895.90       9010.54       527.31 o                         
  30   0   6       5091.45       4768.16       405.94 o                         
  32   0   6       2009.15       1965.92       374.29 o                         
 -33   1   6       2773.59       2878.04       479.98 o                         
 -31   1   6          1.76       -124.76       124.76 o                         
 -29   1   6       1685.41       1382.62       132.15 o                         
 -27   1   6      10598.01      10698.39       438.00 o                         
 -25   1   6       6979.86       7201.48       253.80 o                         
 -23   1   6        638.73        542.45        63.55 o                         
 -21   1   6       4230.00       4404.43       182.41 o                         
 -19   1   6       7618.28       8164.19       234.98 o                         
 -17   1   6         54.11         79.65        26.51 o                         
 -15   1   6       4737.10       4184.33       121.84 o                         
 -13   1   6      66278.05      68962.61       556.01 o                         
 -11   1   6      59079.38      61857.25       731.06 o                         
  -9   1   6        142.99        161.87        21.45 o                         
  -7   1   6      30893.22      29746.28       190.24 o                         
  -5   1   6      27397.02      25506.96       225.30 o                         
  -3   1   6       2283.76       2183.89        41.36 o                         
  -1   1   6      31043.67      29273.74       187.19 o                         
   1   1   6     136021.14     135276.25      1373.89 o                         
   3   1   6      22514.87      23361.89       251.65 o                         
   5   1   6       9724.52       9579.66       112.65 o                         
   7   1   6      66881.80      68487.43       578.73 o                         
   9   1   6     104225.36     111528.91       676.22 o                         
  11   1   6      21483.41      23374.87       316.44 o                         
  13   1   6        205.65         99.93        19.12 o                         
  15   1   6      23747.32      23357.52       372.30 o                         
  17   1   6      10747.62      10104.25       201.07 o                         
  19   1   6        310.15        269.39        37.36 o                         
  21   1   6       2362.25       2245.58        98.09 o                         
  23   1   6       9218.42       8442.08       640.60 o                         
  25   1   6        734.33        530.92        98.07 o                         
  27   1   6       4106.92       4069.42       249.65 o                         
  29   1   6       5548.10       5414.30       297.99 o                         
  31   1   6       2406.01       2385.95       426.22 o                         
 -34   2   6        119.23       -212.52       255.59 o                         
 -32   2   6         73.31       -193.97       193.97 o                         
 -30   2   6        435.23        496.43       112.15 o                         
 -28   2   6        109.08         90.15        90.69 o                         
 -26   2   6        179.37         52.23        50.03 o                         
 -24   2   6       3725.16       3761.09       185.82 o                         
 -22   2   6        728.69        765.21        67.93 o                         
 -20   2   6        593.51        557.47        50.79 o                         
 -18   2   6       2136.49       2123.91        92.74 o                         
 -16   2   6          1.73         14.33        23.96 o                         
 -14   2   6       7625.17       8273.75       253.98 o                         
 -12   2   6       1649.85       1790.92       102.87 o                         
 -10   2   6      18040.47      21099.81       261.47 o                         
  -8   2   6        180.25        128.50        23.36 o                         
  -6   2   6       3030.35       3072.70        90.52 o                         
  -4   2   6        677.12        701.64        27.49 o                         
  -2   2   6       4437.92       4110.11        63.92 o                         
   0   2   6       6047.17       5846.86        92.71 o                         
   2   2   6       2760.84       2591.12        59.75 o                         
   4   2   6       2801.43       2959.52        65.51 o                         
   6   2   6        632.74        642.28        43.99 o                         
   8   2   6       7002.25       7538.28       189.59 o                         
  10   2   6      18847.28      22627.76       374.87 o                         
  12   2   6        152.99        148.37        31.70 o                         
  14   2   6         16.83        109.71        34.52 o                         
  16   2   6       1686.67       1581.89       121.40 o                         
  18   2   6        230.87        226.58        50.63 o                         
  20   2   6       1156.63       1138.60       101.25 o                         
  22   2   6        858.76        730.89        84.54 o                         
  24   2   6          2.36        -11.78        81.52 o                         
  26   2   6        502.23        491.22        91.20 o                         
  28   2   6         98.91         81.87        62.01 o                         
  30   2   6       1368.86       1054.97       216.25 o                         
 -31   3   6          4.13         37.59       112.02 o                         
 -29   3   6        675.56        378.58        94.05 o                         
 -27   3   6      12832.11      12698.11       471.20 o                         
 -25   3   6       1329.27       1320.31       129.68 o                         
 -23   3   6       5098.36       4143.06       317.11 o                         
 -21   3   6      35674.61      35164.34       889.14 o                         
 -19   3   6      34101.82      34245.19       411.10 o                         
 -17   3   6        536.53        531.68        49.85 o                         
 -15   3   6        358.94        260.84        36.02 o                         
 -13   3   6      63848.90      65371.82       493.76 o                         
 -11   3   6      32845.67      33247.64       345.37 o                         
  -9   3   6      10274.96      10510.36       144.69 o                         
  -7   3   6      25950.50      25037.18       214.52 o                         
  -5   3   6      23135.26      21820.15       151.91 o                         
  -3   3   6      10251.57       9915.08       126.78 o                         
  -1   3   6        721.50        604.14        28.60 o                         
   1   3   6      73330.66      72044.30       718.84 o                         
   3   3   6      10910.46       9956.96       148.39 o                         
   5   3   6        503.44        626.18        41.42 o                         
   7   3   6       6059.86       5558.05       132.89 o                         
   9   3   6      33342.90      32552.62       601.53 o                         
  11   3   6          7.73         46.98        20.47 o                         
  13   3   6       4664.67       4680.07       138.05 o                         
  15   3   6      44011.71      44202.64       593.82 o                         
  17   3   6       7411.91       7444.02       272.94 o                         
  19   3   6       5836.01       5228.09       241.70 o                         
  21   3   6       1637.39       1657.24       126.30 o                         
  23   3   6      16204.30      16593.47       447.64 o                         
  25   3   6       2080.42       1758.22       153.42 o                         
  27   3   6       4142.96       4185.71       306.83 o                         
  29   3   6       4574.09       4293.03       377.86 o                         
 -32   4   6       9442.62       8154.62       758.14 o                         
 -30   4   6      19288.58      17060.75      1081.11 o                         
 -28   4   6       5522.31       5542.15       336.98 o                         
 -26   4   6      10635.00      11222.78       456.52 o                         
 -24   4   6      30965.25      32442.19       882.14 o                         
 -22   4   6      17006.86      16824.17       400.88 o                         
 -20   4   6        755.29        646.53        57.01 o                         
 -18   4   6      18414.96      18320.32       284.68 o                         
 -16   4   6      15853.23      15211.37       265.21 o                         
 -14   4   6      11797.45      11694.96       183.00 o                         
 -12   4   6      12610.58      12659.68       178.95 o                         
 -10   4   6      49314.43      47602.65       421.29 o                         
  -8   4   6      88285.04      85921.34       714.65 o                         
  -6   4   6       3693.32       3328.50       112.60 o                         
  -4   4   6      42943.54      40207.71       428.03 o                         
  -2   4   6      44567.04      42229.86       365.41 o                         
   0   4   6      27550.00      26793.63       363.82 o                         
   2   4   6       2911.45       2309.63       130.97 o                         
   4   4   6      62007.94      62284.22       729.98 o                         
   6   4   6      61465.55      60584.74       464.52 o                         
   8   4   6       4224.68       4009.21       100.87 o                         
  10   4   6      28950.81      29056.65       264.05 o                         
  12   4   6      27742.86      26410.26       339.10 o                         
  14   4   6       3190.68       3062.69       129.32 o                         
  16   4   6       6840.79       6830.11       198.29 o                         
  18   4   6      13554.18      13427.10       338.68 o                         
  20   4   6      20504.62      21167.45       534.89 o                         
  22   4   6       1324.80       1382.08       150.21 o                         
  24   4   6       9558.90       8943.66       372.88 o                         
  26   4   6      29268.52      28662.06       688.69 o                         
  28   4   6       5385.90       4592.08       545.53 o                         
 -29   5   6       3000.56       2946.38       349.63 o                         
 -27   5   6        594.20        671.64       123.23 o                         
 -25   5   6       1588.67       1894.30       180.77 o                         
 -23   5   6       2138.88       2126.51       177.54 o                         
 -21   5   6      13332.77      12827.82       366.53 o                         
 -19   5   6      12123.25      11955.23       342.73 o                         
 -17   5   6       8772.76       8667.86       242.31 o                         
 -15   5   6      15545.70      15194.02       269.55 o                         
 -13   5   6      13351.77      12866.26       222.00 o                         
 -11   5   6      15276.63      14734.58       205.17 o                         
  -9   5   6       1851.19       1833.83        89.20 o                         
  -7   5   6      19044.76      16827.65       562.61 o                         
  -5   5   6      19243.45      18056.64       271.41 o                         
  -3   5   6       2226.23       2116.46        68.23 o                         
  -1   5   6       9160.76       8949.45       137.06 o                         
   1   5   6       6538.53       6261.42       120.01 o                         
   3   5   6      16981.03      16940.33       200.17 o                         
   5   5   6        153.65        149.25        20.57 o                         
   7   5   6      21015.52      21457.33       253.29 o                         
   9   5   6       8393.20       8300.75       193.09 o                         
  11   5   6       7561.01       7317.11       168.14 o                         
  13   5   6      11241.00      10316.61       416.96 o                         
  15   5   6       3457.99       3624.17       303.19 o                         
  17   5   6       7100.84       7197.83       288.76 o                         
  19   5   6       2238.47       2213.45       170.73 o                         
  21   5   6      18022.34      18234.06       534.23 o                         
  23   5   6       6200.25       6073.61       324.63 o                         
  25   5   6       1164.37        914.28       187.07 o                         
  27   5   6       1222.33        924.57       252.16 o                         
 -28   6   6        226.28        179.34       221.53 o                         
 -26   6   6         87.80        499.34       256.32 o                         
 -24   6   6        321.97        569.35       126.41 o                         
 -22   6   6        294.72        352.14        95.45 o                         
 -20   6   6         23.63         43.91        54.79 o                         
 -18   6   6          5.64         42.75        63.95 o                         
 -16   6   6        215.91        387.18        53.25 o                         
 -14   6   6        354.79        355.95        55.55 o                         
 -12   6   6         22.29          5.30        21.27 o                         
 -10   6   6        156.01        127.00        25.25 o                         
  -8   6   6          7.17        153.05        75.90 o                         
  -6   6   6       4299.90       3943.00       116.36 o                         
  -4   6   6       6315.60       5925.08       148.24 o                         
  -2   6   6       2003.27       1998.13       111.02 o                         
   0   6   6        252.43        220.57        31.05 o                         
   2   6   6         56.26         77.91        33.30 o                         
   4   6   6       1046.43       1481.01       108.62 o                         
   6   6   6        449.84        612.47        85.56 o                         
   8   6   6       3134.68       3178.60       101.52 o                         
  10   6   6        281.76        855.79       253.15 o                         
  12   6   6        137.18        658.83       297.01 o                         
  14   6   6        370.01        585.15       102.45 o                         
  16   6   6       1855.35       1928.80       162.22 o                         
  18   6   6       2212.11       2224.75       181.13 o                         
  20   6   6        175.52        525.50       155.76 o                         
  22   6   6        782.14        831.09       140.40 o                         
  24   6   6        939.65        892.77       339.72 o                         
 -25   7   6       8564.39       8534.31       772.71 o                         
 -23   7   6        410.52        718.24       258.80 o                         
 -21   7   6      11937.03      11544.37       502.83 o                         
 -19   7   6       5580.23       5941.59       327.68 o                         
 -17   7   6       1589.73       1767.90       181.34 o                         
 -15   7   6      10302.70      10419.45       312.85 o                         
 -13   7   6       9481.92       9411.24       269.93 o                         
 -11   7   6       6187.73       5997.41       214.28 o                         
  -9   7   6       1441.41        996.49       117.39 o                         
  -7   7   6      15059.10      13608.67       448.94 o                         
  -5   7   6       7776.46       7470.90       212.53 o                         
  -3   7   6       1216.43       1046.29        98.28 o                         
  -1   7   6       7173.33       6589.37       185.36 o                         
   1   7   6       9337.38       9377.92       229.31 o                         
   3   7   6       7720.55       7396.21       227.83 o                         
   5   7   6          2.10        -11.39        28.04 o                         
   7   7   6      13589.26      13977.37       328.56 o                         
   9   7   6       8979.29       8989.82       262.57 o                         
  11   7   6       6018.01       6089.96       211.59 o                         
  13   7   6      10795.13      10845.77       356.84 o                         
  15   7   6       4996.12       5019.27       229.13 o                         
  17   7   6       3055.78       3253.45       195.33 o                         
  19   7   6        110.73        295.55       104.03 o                         
  21   7   6       5763.03       5789.65       627.08 o                         
 -18   8   6       5490.83       5557.85       697.56 o                         
 -16   8   6      11423.14      10412.26       542.91 o                         
 -14   8   6       3594.40       3120.66       240.64 o                         
 -12   8   6       2164.12       1997.47       159.09 o                         
 -10   8   6      13681.61      13652.45       403.90 o                         
  -8   8   6       8465.13       9096.83       395.09 o                         
  -6   8   6        377.37        671.78       127.48 o                         
  -4   8   6      30318.61      29046.61       822.55 o                         
  -2   8   6      23847.79      23549.62       483.82 o                         
   0   8   6       7446.87       7282.72       241.33 o                         
   2   8   6       1300.65       1264.56       110.10 o                         
   4   8   6       8012.10       8146.30       264.11 o                         
   6   8   6      14337.19      14597.53       357.60 o                         
   8   8   6       2835.51       2747.94       159.16 o                         
  10   8   6      15828.06      15625.07       434.45 o                         
  12   8   6       7980.31       7791.92       316.70 o                         
  14   8   6        131.40        248.04        93.94 o                         
  16   8   6        971.53        614.20       188.43 o                         
  18   8   6       7228.82       5935.34       490.39 o                         
 -15   9   6       2013.69       2081.09       463.93 o                         
 -13   9   6       7378.58       6311.82       530.04 o                         
 -11   9   6        880.64        530.88       292.39 o                         
  -9   9   6         30.98        -21.03       221.10 o                         
  -7   9   6       4443.17       4491.79       468.85 o                         
  -5   9   6       5005.28       5804.82       313.41 o                         
  -3   9   6         20.11         70.49       140.61 o                         
  -1   9   6        537.91        697.32       172.56 o                         
   1   9   6       4162.14       5257.73       290.24 o                         
   3   9   6       4279.20       4779.07       244.19 o                         
   5   9   6          4.33        -33.98       116.77 o                         
   7   9   6       2572.25       2554.69       422.74 o                         
   9   9   6       6494.30       6664.05       510.89 o                         
  11   9   6         20.71        273.28       210.82 o                         
  -4  10   6        842.52       1579.55       357.45 o                         
  -2  10   6        172.27        957.44       264.32 o                         
   0  10   6          5.61       -234.31       234.31 o                         
 -34   1   7       1283.96        980.35       305.33 o                         
 -32   1   7          2.43        -72.62       188.64 o                         
 -30   1   7       4074.54       3760.50       281.72 o                         
 -28   1   7      11331.93      11876.43       471.65 o                         
 -26   1   7       7025.44       6976.55       307.43 o                         
 -24   1   7        469.56        388.97        52.04 o                         
 -22   1   7      15172.00      15464.69       377.03 o                         
 -20   1   7      11312.21      11725.73       260.20 o                         
 -18   1   7        509.63        507.25        40.47 o                         
 -16   1   7       8057.59       8408.52       190.06 o                         
 -14   1   7      13050.35      12875.39       239.69 o                         
 -12   1   7      65153.54      74531.52       530.65 o                         
 -10   1   7      37916.86      42136.50       765.25 o                         
  -8   1   7      67799.94      66864.23       605.80 o                         
  -6   1   7      15046.33      14233.14       111.74 o                         
  -4   1   7         11.26         30.58         8.66 o                         
  -2   1   7      36722.17      36040.15       360.02 o                         
   0   1   7      58327.35      57496.11       560.39 o                         
   2   1   7      23091.08      23478.43       416.28 o                         
   4   1   7      27102.34      28172.82       308.38 o                         
   6   1   7      70203.86      73498.59       800.82 o                         
   8   1   7      14355.96      14282.09       184.26 o                         
  10   1   7       8266.01       9828.68       154.78 o                         
  12   1   7      18191.88      19940.38       371.68 o                         
  14   1   7      30368.55      31233.19       362.74 o                         
  16   1   7      27506.78      27808.97       570.82 o                         
  18   1   7      21032.73      21654.44       444.14 o                         
  20   1   7      13407.69      13412.78       239.02 o                         
  22   1   7      13631.30      12931.70       472.11 o                         
  24   1   7       3179.81       3061.53       167.71 o                         
  26   1   7      21193.98      21836.24       656.26 o                         
  28   1   7       2482.20       2536.02       203.29 o                         
  30   1   7       5925.21       5926.88       468.00 o                         
  32   1   7       1759.38       1521.86       355.22 o                         
 -33   2   7       8468.26       7476.80       815.68 o                         
 -31   2   7      16560.81      15802.13       981.18 o                         
 -29   2   7       4361.60       4655.84       346.82 o                         
 -27   2   7       6953.54       7188.00       396.36 o                         
 -25   2   7      31190.26      32451.94       831.99 o                         
 -23   2   7       4666.52       4463.22       184.96 o                         
 -21   2   7       8676.11       8561.69       200.27 o                         
 -19   2   7      22433.79      22962.36       382.62 o                         
 -17   2   7      29152.11      29857.48       321.52 o                         
 -15   2   7       8164.58       7888.64       154.98 o                         
 -13   2   7      24307.93      24114.64       353.96 o                         
 -11   2   7      81174.09      79317.30      1193.29 o                         
  -9   2   7      66861.12      65951.13       964.72 o                         
  -7   2   7         87.70        174.04        13.55 o                         
  -5   2   7      42098.30      38403.88       282.93 o                         
  -3   2   7      56546.69      52392.52       295.51 o                         
  -1   2   7       5443.75       4680.13        66.22 o                         
   1   2   7      19688.28      18522.15       197.62 o                         
   3   2   7     136954.61     139510.89      1443.23 o                         
   5   2   7     128925.03     135966.62       785.00 o                         
   7   2   7      30034.07      33343.92       254.02 o                         
   9   2   7     140541.36     142465.20      2269.66 o                         
  11   2   7      59985.06      60824.36       589.71 o                         
  13   2   7       5330.89       5226.54       176.05 o                         
  15   2   7      23485.01      24128.05       412.21 o                         
  17   2   7      38390.15      38922.44       523.95 o                         
  19   2   7      13815.52      14043.04       332.60 o                         
  21   2   7        190.49         34.54        42.21 o                         
  23   2   7      17880.34      18112.29       493.29 o                         
  25   2   7      25001.85      25249.45       561.60 o                         
  27   2   7       8401.19       7782.96       324.70 o                         
  29   2   7       8888.82       9126.76       626.27 o                         
 -32   3   7        117.88        108.22       128.00 o                         
 -30   3   7       3122.29       3066.54       246.97 o                         
 -28   3   7       9292.31       9528.62       505.33 o                         
 -26   3   7       5974.18       6360.05       398.77 o                         
 -24   3   7        272.46        159.40        36.88 o                         
 -22   3   7       5332.73       5277.04       163.67 o                         
 -20   3   7       9944.39       9823.93       204.48 o                         
 -18   3   7        373.78        395.98        45.60 o                         
 -16   3   7       6602.09       6646.87       155.22 o                         
 -14   3   7      42015.12      44670.46       467.02 o                         
 -12   3   7       3170.18       3253.02        88.25 o                         
 -10   3   7        399.65        203.40        24.99 o                         
  -8   3   7      51838.53      51978.67       312.05 o                         
  -6   3   7      24047.90      22959.42       242.53 o                         
  -4   3   7       1813.58       1654.03        48.49 o                         
  -2   3   7      24898.69      24388.39       318.31 o                         
   0   3   7      41595.96      40056.45       401.28 o                         
   2   3   7       2304.38       1998.49        56.64 o                         
   4   3   7      15233.70      16337.18       240.90 o                         
   6   3   7      37792.53      38883.31       297.87 o                         
   8   3   7      48403.96      51441.10       383.80 o                         
  10   3   7        308.87        238.85        31.29 o                         
  12   3   7       5393.72       5748.51       143.50 o                         
  14   3   7      38261.18      38732.54       541.43 o                         
  16   3   7       2354.80       2366.06       153.46 o                         
  18   3   7        125.42         78.96        51.30 o                         
  20   3   7      27443.20      28401.51       495.45 o                         
  22   3   7      16410.14      17030.17       453.96 o                         
  24   3   7        151.94        212.42        67.41 o                         
  26   3   7       1835.27       1889.47       204.32 o                         
  28   3   7      14321.82      14180.36       925.70 o                         
 -31   4   7        264.46        669.33       249.77 o                         
 -29   4   7         29.32         28.20        80.57 o                         
 -27   4   7        503.03        686.58       116.15 o                         
 -25   4   7       3200.78       2923.66       236.62 o                         
 -23   4   7        367.07        393.53        73.25 o                         
 -21   4   7        958.64        829.15        66.64 o                         
 -19   4   7         97.25        226.49        42.97 o                         
 -17   4   7          7.48         40.41        29.51 o                         
 -15   4   7        598.99        576.83        47.82 o                         
 -13   4   7         88.06        121.98        26.31 o                         
 -11   4   7       1589.42       1840.12        68.64 o                         
  -9   4   7       2270.61       2304.28       120.22 o                         
  -7   4   7       4403.16       4337.67       134.98 o                         
  -5   4   7         99.45        110.31        25.42 o                         
  -3   4   7         84.80         55.59        17.18 o                         
  -1   4   7       1730.14       1760.95        59.84 o                         
   1   4   7         32.07         53.23        18.65 o                         
   3   4   7         16.51         73.95        31.83 o                         
   5   4   7      11757.94      12266.65       168.50 o                         
   7   4   7       2181.04       2322.54        86.36 o                         
   9   4   7        248.54        383.89        41.08 o                         
  11   4   7       1938.30       1903.90       150.77 o                         
  13   4   7       3677.87       3581.91       139.78 o                         
  15   4   7        109.48        132.34        48.33 o                         
  17   4   7        607.08        686.83        84.71 o                         
  19   4   7        135.60        284.78        87.35 o                         
  21   4   7          0.85          0.09        63.95 o                         
  23   4   7        298.40        292.55       100.70 o                         
  25   4   7        248.26        368.24       130.21 o                         
  27   4   7        808.36        614.70       162.85 o                         
  29   4   7       2653.51       1815.52       344.98 o                         
 -28   5   7       7619.92       7437.58       527.36 o                         
 -26   5   7        548.28        563.97       107.35 o                         
 -24   5   7       4197.97       4234.05       267.48 o                         
 -22   5   7      18440.95      18279.65       557.00 o                         
 -20   5   7       7307.21       7489.81       272.80 o                         
 -18   5   7       3049.89       3020.59       173.32 o                         
 -16   5   7       2418.55       2468.81       102.67 o                         
 -14   5   7      12694.49      12544.81       220.28 o                         
 -12   5   7       3265.06       3075.54        91.52 o                         
 -10   5   7       6495.27       5253.34       252.07 o                         
  -8   5   7      38496.05      36760.46       500.42 o                         
  -6   5   7       8919.99       7693.42       177.07 o                         
  -4   5   7          2.99          3.43        22.44 o                         
  -2   5   7       8700.92       8729.97       141.35 o                         
   0   5   7      32202.68      31720.96       256.34 o                         
   2   5   7      17460.76      17715.05       196.68 o                         
   4   5   7       1354.54       1344.85        88.40 o                         
   6   5   7       9884.74       9199.98       161.71 o                         
   8   5   7      12889.47      13282.43       215.52 o                         
  10   5   7        153.66        205.15        35.64 o                         
  12   5   7       5266.34       4821.64       278.96 o                         
  14   5   7      35863.46      36601.47       616.68 o                         
  16   5   7       1084.11       1209.98       125.83 o                         
  18   5   7       4165.54       4039.28       244.66 o                         
  20   5   7      17865.32      18038.05       527.32 o                         
  22   5   7       8996.59       9326.20       394.89 o                         
  24   5   7         95.57         33.02        74.74 o                         
  26   5   7       6065.99       5012.74       415.17 o                         
 -27   6   7       9457.36       9465.53       851.72 o                         
 -25   6   7      18434.59      18804.06       685.94 o                         
 -23   6   7       5034.81       4863.83       272.93 o                         
 -21   6   7        940.56        865.52       122.29 o                         
 -19   6   7      16119.19      15818.47       383.76 o                         
 -17   6   7      15421.42      15122.17       317.88 o                         
 -15   6   7       1570.90       1330.13        89.57 o                         
 -13   6   7       4672.00       4197.67       169.60 o                         
 -11   6   7      21415.32      19026.75       896.32 o                         
  -9   6   7       5761.33       3914.53       462.71 o                         
  -7   6   7        922.68        755.07        57.84 o                         
  -5   6   7      25756.93      24749.02       459.61 o                         
  -3   6   7      14569.70      14810.45       258.13 o                         
  -1   6   7       1589.90       1423.48        74.46 o                         
   1   6   7      11595.41      11934.03       192.70 o                         
   3   6   7      63439.88      62640.23       832.93 o                         
   5   6   7      20804.94      20811.65       319.68 o                         
   7   6   7        289.07        246.51        47.67 o                         
   9   6   7      38791.97      37318.02       924.62 o                         
  11   6   7      40263.37      40902.79       447.53 o                         
  13   6   7         18.66         10.47        46.78 o                         
  15   6   7       4131.78       4401.11       236.21 o                         
  17   6   7      10533.14      10939.41       379.55 o                         
  19   6   7      14651.19      14012.55       483.88 o                         
  21   6   7         58.45        112.13        70.49 o                         
  23   6   7      11833.80      11070.95       788.72 o                         
 -24   7   7       1064.67       1154.92       324.78 o                         
 -22   7   7       3771.02       3881.97       314.07 o                         
 -20   7   7       3087.93       3255.00       222.70 o                         
 -18   7   7       1941.52       1817.88       166.74 o                         
 -16   7   7       9854.62      10241.03       315.76 o                         
 -14   7   7       9410.49       9250.18       254.18 o                         
 -12   7   7        280.32        176.68        52.24 o                         
 -10   7   7       1302.35       1226.41       122.92 o                         
  -8   7   7       7958.06       6382.11       766.08 o                         
  -6   7   7      12142.68      12062.94       267.76 o                         
  -4   7   7         42.12          4.68        62.69 o                         
  -2   7   7       6215.00       6119.58       222.47 o                         
   0   7   7      11418.94      11382.03       226.74 o                         
   2   7   7       2758.96       2611.23       106.53 o                         
   4   7   7         15.74         74.67        37.91 o                         
   6   7   7       8189.53       8850.10       241.47 o                         
   8   7   7       5901.88       6012.79       221.30 o                         
  10   7   7        632.48        744.96        98.92 o                         
  12   7   7       8678.41       9763.19       337.68 o                         
  14   7   7       2880.37       3266.72       206.64 o                         
  16   7   7       3488.64       3535.30       199.15 o                         
  18   7   7        193.39        256.65       118.73 o                         
  20   7   7      10923.61      11380.99       875.93 o                         
  22   7   7       6385.70       5989.15       681.56 o                         
 -17   8   7         76.01        170.43       214.81 o                         
 -15   8   7         17.74        -82.21        82.21 o                         
 -13   8   7        165.21        179.50        89.03 o                         
 -11   8   7        141.51        273.42       147.16 o                         
  -9   8   7         51.59        156.51       100.50 o                         
  -7   8   7          7.38        160.40        80.38 o                         
  -5   8   7       2385.41       3371.63       307.29 o                         
  -3   8   7        131.80        876.60       266.05 o                         
  -1   8   7         83.38        230.70        72.69 o                         
   1   8   7       1016.33        936.00        99.68 o                         
   3   8   7         21.39        505.63       234.18 o                         
   5   8   7        458.80       1422.67       297.22 o                         
   7   8   7         18.41        199.91        87.23 o                         
   9   8   7        751.07       2541.67       256.18 o                         
  11   8   7        145.03        989.50       170.63 o                         
  13   8   7        401.69        391.99        88.74 o                         
  15   8   7         70.20        613.87       263.48 o                         
  17   8   7         42.88        655.46       210.44 o                         
  19   8   7        103.19       1197.66       357.25 o                         
 -14   9   7       2606.03       2927.42       510.87 o                         
 -12   9   7        136.65       -170.83       170.83 o                         
 -10   9   7        762.91        210.80       131.44 o                         
  -8   9   7       6594.57       6101.37       492.46 o                         
  -6   9   7       5392.17       5227.53       299.43 o                         
  -4   9   7        430.64        302.77       118.56 o                         
  -2   9   7       4146.27       3924.21       239.12 o                         
   0   9   7       8600.17      10118.41       464.69 o                         
   2   9   7        649.88       1041.17       128.31 o                         
   4   9   7        548.42        501.29       110.94 o                         
   6   9   7       7799.97       7782.69       436.14 o                         
   8   9   7       3318.04       4208.13       415.43 o                         
  10   9   7        256.16        400.96       272.97 o                         
  12   9   7       7297.54       7071.75       779.34 o                         
  -5  10   7       4215.53       5058.94       590.33 o                         
  -3  10   7       6784.52       6834.32       493.50 o                         
  -1  10   7        482.09        422.55       229.05 o                         
   1  10   7       4455.02       3548.08       507.15 o                         
 -32   0   8      10542.28       9207.57       753.02 o                         
 -30   0   8        362.15        486.12       130.50 o                         
 -28   0   8      12680.55      13121.26       623.18 o                         
 -26   0   8      40370.66      43320.67      1482.09 o                         
 -24   0   8       8568.27       8205.85       329.66 o                         
 -22   0   8       9823.13      10414.57       492.34 o                         
 -20   0   8      20440.35      22404.60       595.56 o                         
 -18   0   8      14625.94      15082.92       532.46 o                         
 -16   0   8        137.99        230.94        57.37 o                         
 -14   0   8      73854.66      79337.38      1785.11 o                         
 -12   0   8     263757.47     293018.16      1225.56 o                         
 -10   0   8      32095.20      32181.94       345.11 o                         
  -8   0   8      15859.31      15612.04       195.44 o                         
  -6   0   8      81293.88      81524.74       370.21 o                         
  -4   0   8     136111.92     132410.38      1097.66 o                         
  -2   0   8      32214.98      30999.66       572.85 o                         
   0   0   8       7502.45       7229.26       111.24 o                         
   2   0   8     133603.91     138195.69      1369.93 o                         
   4   0   8      56051.15      58662.89       983.91 o                         
   6   0   8       1353.28       1309.51        62.12 o                         
   8   0   8     119696.92     127370.66      1012.93 o                         
  10   0   8      19575.58      18676.05       336.54 o                         
  12   0   8       3360.89       4295.83       161.52 o                         
  14   0   8      26911.11      26254.05       382.85 o                         
  16   0   8      26322.60      26389.78       433.82 o                         
  18   0   8      14178.05      14384.59       368.85 o                         
  20   0   8      16696.21      16273.49       405.77 o                         
  22   0   8      38114.64      38126.12       957.09 o                         
  24   0   8      31858.21      31769.23      1137.68 o                         
  26   0   8        106.04        183.86        93.02 o                         
  28   0   8       2910.95       2872.92       308.96 o                         
  30   0   8      39703.66      40191.25      1174.04 o                         
  32   0   8       4365.36       3546.51       501.79 o                         
 -33   1   8        391.15        -31.26       198.97 o                         
 -31   1   8       5655.01       5616.29       459.00 o                         
 -29   1   8      10181.15       9914.92       441.91 o                         
 -27   1   8        998.73        927.09       122.59 o                         
 -25   1   8       5562.56       5427.91       206.95 o                         
 -23   1   8      34266.60      35024.33       562.84 o                         
 -21   1   8      21036.22      22165.53       367.00 o                         
 -19   1   8       1209.09       1163.87        81.80 o                         
 -17   1   8      22505.79      22780.43       323.94 o                         
 -15   1   8      31904.40      32383.68       391.83 o                         
 -13   1   8      13315.03      14786.55       246.50 o                         
 -11   1   8      15829.71      15672.93       204.60 o                         
  -9   1   8      79079.92      80244.98       649.13 o                         
  -7   1   8      24192.59      23246.47       156.06 o                         
  -5   1   8         43.85         33.79         8.10 o                         
  -3   1   8      12072.23      11168.18       173.22 o                         
  -1   1   8      10548.53       9435.00       125.23 o                         
   1   1   8        168.54        214.17        18.72 o                         
   3   1   8      21432.92      21827.26       176.45 o                         
   5   1   8      65773.59      67221.97       669.29 o                         
   7   1   8      10634.44      10321.37       129.07 o                         
   9   1   8       1996.38       1910.08        61.07 o                         
  11   1   8      18634.75      18807.05       209.42 o                         
  13   1   8      51795.12      54382.63       646.36 o                         
  15   1   8      14271.31      14685.30       217.12 o                         
  17   1   8       5699.86       5026.94       157.15 o                         
  19   1   8      27620.48      26337.12       560.54 o                         
  21   1   8      12185.43      10752.01       352.08 o                         
  23   1   8         71.57        141.83        47.27 o                         
  25   1   8      11732.51      11634.00       365.31 o                         
  27   1   8       8907.29       8779.91       364.72 o                         
  29   1   8        125.18        189.07        74.18 o                         
  31   1   8       2571.06       2614.16       441.24 o                         
 -34   2   8        316.95        236.80       235.17 o                         
 -32   2   8        753.54        848.25       200.25 o                         
 -30   2   8          0.52        -90.47        90.47 o                         
 -28   2   8         48.15         83.53        84.30 o                         
 -26   2   8         86.73        131.00        94.73 o                         
 -24   2   8          6.34         30.25        41.74 o                         
 -22   2   8       1028.77        896.73        69.09 o                         
 -20   2   8        139.80        153.87        30.72 o                         
 -18   2   8        344.95        316.79        35.10 o                         
 -16   2   8       1620.95       1886.68        70.51 o                         
 -14   2   8       7639.24       7951.46       152.95 o                         
 -12   2   8        286.89        327.75        26.69 o                         
 -10   2   8      15596.68      18114.95       307.71 o                         
  -8   2   8       4585.04       4959.70        74.01 o                         
  -6   2   8        499.93        465.79        23.79 o                         
  -4   2   8          6.93         29.54         9.68 o                         
  -2   2   8       1168.25       1141.47        32.83 o                         
   0   2   8        132.80        127.72        14.20 o                         
   2   2   8       1405.20       1361.50        46.41 o                         
   4   2   8        559.23        770.51        59.08 o                         
   6   2   8        990.33       1149.57        44.18 o                         
   8   2   8       6061.91       7183.24       123.49 o                         
  10   2   8        317.47        405.52        32.47 o                         
  12   2   8       1369.75       1704.11       102.36 o                         
  14   2   8          1.81         31.22        30.62 o                         
  16   2   8         61.40        179.37        50.21 o                         
  18   2   8       3137.08       3023.62       154.55 o                         
  20   2   8        649.85        753.19        84.05 o                         
  22   2   8       1247.73       1177.24       126.90 o                         
  24   2   8          4.81         23.89        64.66 o                         
  26   2   8       1133.60       1004.85       117.18 o                         
  28   2   8       1339.32       1514.44       167.27 o                         
  30   2   8        919.54       1130.91       341.02 o                         
 -33   3   8        976.41        664.61       232.45 o                         
 -31   3   8       5375.42       4905.35       542.71 o                         
 -29   3   8       9894.45      11479.89       567.09 o                         
 -27   3   8        230.99        162.75        88.88 o                         
 -25   3   8       2058.26       2208.75       230.41 o                         
 -23   3   8      17964.28      17121.52       363.02 o                         
 -21   3   8       4117.53       3113.82       346.01 o                         
 -19   3   8      13884.63      13492.17       231.78 o                         
 -17   3   8      16052.42      16144.34       244.11 o                         
 -15   3   8      12948.46      12395.73       214.05 o                         
 -13   3   8      12573.45      12961.88       176.53 o                         
 -11   3   8       7619.21       7097.56       123.24 o                         
  -9   3   8      57520.43      57039.46       563.85 o                         
  -7   3   8      10992.00       9856.94       109.90 o                         
  -5   3   8       1252.47       1071.98        36.38 o                         
  -3   3   8      26502.14      25767.74       206.92 o                         
  -1   3   8      50636.59      48551.16       341.30 o                         
   1   3   8       8457.18       7714.17       141.66 o                         
   3   3   8       1974.51       1680.10        59.48 o                         
   5   3   8      81589.64      82939.04       763.75 o                         
   7   3   8      19243.52      19753.05       206.56 o                         
   9   3   8         72.82         54.48        19.45 o                         
  11   3   8       1806.61       1574.19        76.92 o                         
  13   3   8      33329.91      33759.70       452.56 o                         
  15   3   8       9512.62       9281.86       296.68 o                         
  17   3   8       8029.01       7783.57       286.73 o                         
  19   3   8      17515.73      18962.52       437.01 o                         
  21   3   8       2987.35       3261.06       198.36 o                         
  23   3   8        901.99        753.64        99.09 o                         
  25   3   8      14906.59      15265.45       464.42 o                         
  27   3   8       9194.73       8584.28       439.86 o                         
 -32   4   8      12872.67      11727.32       919.03 o                         
 -30   4   8         32.82        192.89       118.25 o                         
 -28   4   8      10598.62      10602.62       411.13 o                         
 -26   4   8      21058.74      22667.28       654.44 o                         
 -24   4   8       3034.18       3126.99       238.47 o                         
 -22   4   8       6305.09       6324.25       238.26 o                         
 -20   4   8      22518.92      21872.13       322.45 o                         
 -18   4   8      19051.27      19138.77       365.89 o                         
 -16   4   8       2682.05       2672.51       112.74 o                         
 -14   4   8      31690.33      31488.08       449.32 o                         
 -12   4   8      39875.61      37788.64       418.74 o                         
 -10   4   8       7658.91       6252.01       382.33 o                         
  -8   4   8      19617.71      20042.12       202.67 o                         
  -6   4   8      65190.47      62710.95       360.08 o                         
  -4   4   8      45933.33      45342.54       310.49 o                         
  -2   4   8       8052.55       8030.02       132.42 o                         
   0   4   8      20176.55      18598.43       249.41 o                         
   2   4   8      76463.56      76553.10       634.87 o                         
   4   4   8      43980.07      44069.86       455.33 o                         
   6   4   8       8450.01       8588.13       137.48 o                         
   8   4   8      65345.43      65926.88       683.47 o                         
  10   4   8      49493.30      49357.11       367.23 o                         
  12   4   8        513.43        521.80        54.48 o                         
  14   4   8      11873.55      11517.16       300.75 o                         
  16   4   8      28154.17      27235.96       711.94 o                         
  18   4   8       5419.24       5267.28       248.25 o                         
  20   4   8        385.87        346.95        70.62 o                         
  22   4   8      33177.03      33989.29       679.58 o                         
  24   4   8       7952.63       7994.08       427.02 o                         
  26   4   8        932.26        631.40       135.90 o                         
  28   4   8      11487.96      10481.86       570.60 o                         
 -29   5   8       4816.98       4701.35       611.72 o                         
 -27   5   8       3218.16       3169.00       234.40 o                         
 -25   5   8       1915.66       1962.36       202.16 o                         
 -23   5   8       3594.33       3835.59       268.39 o                         
 -21   5   8       2727.08       2721.84       189.82 o                         
 -19   5   8         55.62        111.19        51.55 o                         
 -17   5   8      21870.98      21243.06       336.71 o                         
 -15   5   8      23698.33      23081.11       298.93 o                         
 -13   5   8        874.85        739.09        45.42 o                         
 -11   5   8       7243.71       6378.72       319.62 o                         
  -9   5   8      17740.17      16680.79       216.94 o                         
  -7   5   8      18251.86      18179.59       242.38 o                         
  -5   5   8        545.62        433.46        56.01 o                         
  -3   5   8      19501.43      19404.60       229.08 o                         
  -1   5   8      12125.14      11459.44       158.34 o                         
   1   5   8       3668.84       3850.46        93.68 o                         
   3   5   8      21345.71      21804.81       385.93 o                         
   5   5   8      12209.36      12269.04       206.87 o                         
   7   5   8      16770.02      16046.33       260.28 o                         
   9   5   8       1184.26       1259.97        65.74 o                         
  11   5   8      16386.69      15852.26       379.98 o                         
  13   5   8      11210.90      12001.64       353.66 o                         
  15   5   8       2569.68       2424.19       147.21 o                         
  17   5   8        741.03        901.50       127.61 o                         
  19   5   8       9638.47       9902.65       392.75 o                         
  21   5   8       5139.58       5335.01       297.43 o                         
  23   5   8       3054.85       2795.48       230.44 o                         
  25   5   8       7869.54       6718.88       473.58 o                         
  27   5   8       4791.16       4202.39       552.08 o                         
 -26   6   8       1240.44       1553.41       378.13 o                         
 -24   6   8        144.38        134.61        69.73 o                         
 -22   6   8       1190.25       1005.08       132.96 o                         
 -20   6   8        362.53        484.40       115.80 o                         
 -18   6   8        153.40        227.94        70.79 o                         
 -16   6   8        701.75        863.83       122.44 o                         
 -14   6   8        761.94        709.60        73.38 o                         
 -12   6   8        107.43        194.08        38.96 o                         
 -10   6   8        133.77        103.89        17.74 o                         
  -8   6   8        143.50         96.28        34.52 o                         
  -6   6   8        529.24        430.37        98.92 o                         
  -4   6   8       1530.23       1329.77       107.83 o                         
  -2   6   8        271.23        199.31        44.79 o                         
   0   6   8        385.57        493.26        50.52 o                         
   2   6   8        462.25        700.91        84.76 o                         
   4   6   8       1235.52       1241.19        79.14 o                         
   6   6   8        706.93        744.01        93.32 o                         
   8   6   8          0.22        773.58       292.98 o                         
  10   6   8        454.80        808.12       147.34 o                         
  12   6   8       1097.85        969.43        82.43 o                         
  14   6   8        276.39        702.45       116.30 o                         
  16   6   8       1496.74       2398.54       235.45 o                         
  18   6   8        340.70        480.89       120.73 o                         
  20   6   8        237.32        344.51       104.21 o                         
  22   6   8       2328.34       2601.98       359.41 o                         
  24   6   8        615.53        819.70       261.17 o                         
 -25   7   8      10650.62      11262.75       881.90 o                         
 -23   7   8      11612.53      11435.56       844.67 o                         
 -21   7   8       4319.39       4175.19       274.58 o                         
 -19   7   8       1316.56       1313.26       163.30 o                         
 -17   7   8       7275.38       7278.86       270.35 o                         
 -15   7   8       3900.17       4026.17       171.48 o                         
 -13   7   8       2366.45       2386.74       149.95 o                         
 -11   7   8       1434.91       1501.31       124.62 o                         
  -9   7   8       9389.77       9321.80       293.25 o                         
  -7   7   8       8205.71       7862.41       241.90 o                         
  -5   7   8        351.92        189.94        57.90 o                         
  -3   7   8      11357.83      11724.01       294.74 o                         
  -1   7   8       7417.64       6916.32       239.42 o                         
   1   7   8       6153.30       6294.04       158.11 o                         
   3   7   8       6989.41       7180.86       176.87 o                         
   5   7   8       8775.01       8762.57       197.41 o                         
   7   7   8       5151.38       5658.33       214.56 o                         
   9   7   8         54.73         90.85        47.70 o                         
  11   7   8       6314.30       7652.21       301.45 o                         
  13   7   8       8795.22       9231.15       336.15 o                         
  15   7   8       1913.40       1666.07       141.45 o                         
  17   7   8       2234.58       2496.51       225.90 o                         
  19   7   8       7861.89       8105.72       557.83 o                         
  21   7   8       5782.94       5432.45       634.71 o                         
 -18   8   8      13490.61      12816.59      1050.89 o                         
 -16   8   8         19.06        109.00       132.82 o                         
 -14   8   8       8699.26       8378.47       477.42 o                         
 -12   8   8      15487.89      15584.18       495.11 o                         
 -10   8   8       3575.85       3504.69       269.60 o                         
  -8   8   8       1899.63       1876.56       142.70 o                         
  -6   8   8      10782.02      11055.38       328.07 o                         
  -4   8   8       6450.17       6572.67       253.48 o                         
  -2   8   8        454.92        524.74        65.99 o                         
   0   8   8       5995.92       6232.48       234.49 o                         
   2   8   8      21799.07      21628.31       559.69 o                         
   4   8   8       7860.16       7502.38       256.44 o                         
   6   8   8       1237.04       1281.02       114.43 o                         
   8   8   8      14378.75      14361.32       411.03 o                         
  10   8   8       8700.58       8886.18       332.65 o                         
  12   8   8        228.06        259.29        75.54 o                         
  14   8   8      12077.85      11192.09       433.52 o                         
  16   8   8       6879.83       6951.39       733.67 o                         
  18   8   8       4869.28       3856.07       549.17 o                         
 -13   9   8         16.76       -251.51       251.51 o                         
 -11   9   8        938.51        506.87       147.13 o                         
  -9   9   8       3699.20       3603.56       335.23 o                         
  -7   9   8       2669.30       2462.30       211.69 o                         
  -5   9   8          3.69         86.57       116.84 o                         
  -3   9   8       2199.08       2887.23       236.99 o                         
  -1   9   8       9713.00      10308.11       410.95 o                         
   1   9   8         12.28        124.55        80.46 o                         
   3   9   8        869.20       1135.99       134.42 o                         
   5   9   8       4930.74       5680.88       309.96 o                         
   7   9   8       2722.05       2419.94       317.25 o                         
   9   9   8          1.58        465.93       239.89 o                         
  11   9   8       4358.38       4475.95       618.16 o                         
  -4  10   8         14.11        788.34       295.94 o                         
  -2  10   8         17.73       -185.55       185.55 o                         
   0  10   8        522.96       1070.15       308.77 o                         
 -34   1   9        744.48        604.57       252.33 o                         
 -32   1   9       7070.54       6982.01       742.86 o                         
 -30   1   9      10209.98      10753.63       468.09 o                         
 -28   1   9        232.76        133.47        63.52 o                         
 -26   1   9       7946.20       8731.12       347.43 o                         
 -24   1   9      11865.18      12107.29       285.97 o                         
 -22   1   9      13214.39      12828.15       343.06 o                         
 -20   1   9      16744.95      17924.84       318.81 o                         
 -18   1   9      13179.15      13993.59       262.99 o                         
 -16   1   9       7114.63       7003.86       192.47 o                         
 -14   1   9         49.55         42.71        21.59 o                         
 -12   1   9      32382.85      34019.47       464.16 o                         
 -10   1   9      49467.22      49571.30       423.19 o                         
  -8   1   9       8866.65       9043.12       107.38 o                         
  -6   1   9      15120.83      15119.02       163.80 o                         
  -4   1   9      53017.48      51997.88       317.29 o                         
  -2   1   9      18775.78      17979.71       181.60 o                         
   0   1   9       2605.88       2619.12        62.84 o                         
   2   1   9      32547.91      32570.05       211.91 o                         
   4   1   9      40214.83      41865.45       501.92 o                         
   6   1   9      19885.49      22027.09       183.69 o                         
   8   1   9      43525.48      49121.35       542.84 o                         
  10   1   9       8654.21       7477.94       134.18 o                         
  12   1   9      29026.11      30771.23       269.16 o                         
  14   1   9       6751.18       7362.05       160.66 o                         
  16   1   9      27359.78      27482.12       430.85 o                         
  18   1   9      21598.82      22153.66       313.91 o                         
  20   1   9      12799.24      12983.28       271.38 o                         
  22   1   9       5158.71       4884.01       215.60 o                         
  24   1   9      14428.34      14429.60       403.64 o                         
  26   1   9      11303.27      11375.91       411.01 o                         
  28   1   9       1869.84       1971.88       183.98 o                         
  30   1   9       4548.18       4358.51       378.94 o                         
 -33   2   9       5688.47       5821.64       736.65 o                         
 -31   2   9       1312.51       1306.06       239.43 o                         
 -29   2   9      12157.84      13209.44       583.08 o                         
 -27   2   9      19703.05      21203.34       710.76 o                         
 -25   2   9       2432.84       2305.19       144.73 o                         
 -23   2   9      10226.12      10123.40       225.80 o                         
 -21   2   9      20199.75      20724.83       427.18 o                         
 -19   2   9      10268.64       9905.43       223.03 o                         
 -17   2   9       1161.09       1112.41        52.52 o                         
 -15   2   9      50012.42      50384.07       594.54 o                         
 -13   2   9      95772.28      98137.46       758.74 o                         
 -11   2   9       2284.08       2171.26        64.79 o                         
  -9   2   9      77654.83      76276.70      1013.92 o                         
  -7   2   9      81119.95      78440.41       538.23 o                         
  -5   2   9      14098.48      12988.73       169.84 o                         
  -3   2   9       1197.61       1080.98        33.51 o                         
  -1   2   9      68691.98      63487.28       947.43 o                         
   1   2   9     111400.40     111834.38       644.49 o                         
   3   2   9       5331.40       5114.38        93.94 o                         
   5   2   9      56200.42      57000.62       305.31 o                         
   7   2   9      84574.24      84995.20       583.02 o                         
   9   2   9      47789.82      49743.11       427.08 o                         
  11   2   9       1848.56       2108.59        73.80 o                         
  13   2   9      34836.16      35130.50       423.82 o                         
  15   2   9      28864.79      28759.14       441.64 o                         
  17   2   9      11287.69      11409.09       294.19 o                         
  19   2   9       5965.72       5888.98       221.67 o                         
  21   2   9      43719.35      43736.27       696.67 o                         
  23   2   9      16760.77      17184.70       455.10 o                         
  25   2   9       2615.01       2343.42       218.15 o                         
  27   2   9      17229.20      16252.60       652.20 o                         
  29   2   9      16858.31      15937.01      1105.69 o                         
 -32   3   9       8534.83       7623.84       819.52 o                         
 -30   3   9       8668.90       9148.32       444.30 o                         
 -28   3   9        329.03        367.80       106.04 o                         
 -26   3   9       4686.58       5198.83       311.78 o                         
 -24   3   9      22811.88      24355.40       935.91 o                         
 -22   3   9       2258.21       1755.48       198.32 o                         
 -20   3   9        578.36        456.16        81.01 o                         
 -18   3   9      26641.15      26459.62       476.85 o                         
 -16   3   9       7526.96       7345.36       158.07 o                         
 -14   3   9       2205.46       2098.29        73.51 o                         
 -12   3   9      23857.27      23623.11       257.95 o                         
 -10   3   9      33920.93      33878.73       340.46 o                         
  -8   3   9       6501.64       6254.29       123.82 o                         
  -6   3   9       4028.79       3646.87        68.44 o                         
  -4   3   9      24784.54      24119.26       207.54 o                         
  -2   3   9      18264.99      16034.63       183.80 o                         
   0   3   9        643.79        889.62        41.83 o                         
   2   3   9       5731.00       5491.15       104.37 o                         
   4   3   9      45112.98      46347.06       369.68 o                         
   6   3   9         21.83        126.12        23.90 o                         
   8   3   9        460.71        457.93        33.45 o                         
  10   3   9      42358.51      44501.82       428.26 o                         
  12   3   9      22478.99      22928.77       341.23 o                         
  14   3   9        311.98        352.35        66.81 o                         
  16   3   9       7180.87       7389.24       236.01 o                         
  18   3   9      35149.34      35267.07       617.62 o                         
  20   3   9       2413.04       2548.25       153.58 o                         
  22   3   9       1951.26       1813.15       150.95 o                         
  24   3   9      16656.63      16625.21       469.70 o                         
  26   3   9       9762.00       8959.45       440.81 o                         
  28   3   9        358.69        272.24       116.28 o                         
 -31   4   9        115.66        458.77       250.31 o                         
 -29   4   9        606.53       1026.39       164.55 o                         
 -27   4   9          0.21         82.50        73.83 o                         
 -25   4   9        188.97        164.20        80.05 o                         
 -23   4   9       2121.01       2023.83       191.23 o                         
 -21   4   9        556.28        581.87        71.05 o                         
 -19   4   9        700.47        596.25        59.55 o                         
 -17   4   9        424.23        385.18        47.55 o                         
 -15   4   9       2033.04       2152.67        85.80 o                         
 -13   4   9       1300.94       1242.46        60.55 o                         
 -11   4   9        427.50        385.80        37.45 o                         
  -9   4   9        255.32        230.95        27.78 o                         
  -7   4   9       3331.03       3650.94        81.54 o                         
  -5   4   9       3975.92       3851.89        93.07 o                         
  -3   4   9          5.28          9.51        24.26 o                         
  -1   4   9        537.56        561.10        35.57 o                         
   1   4   9          9.22         36.76        17.51 o                         
   3   4   9         94.89        155.44        22.13 o                         
   5   4   9        455.01        409.17        35.26 o                         
   7   4   9        344.73        475.85        46.69 o                         
   9   4   9       3223.73       3902.10       114.64 o                         
  11   4   9         80.57        105.37        20.03 o                         
  13   4   9       1246.12       1285.85       107.27 o                         
  15   4   9          0.50        193.63        63.70 o                         
  17   4   9       2372.27       2092.44       132.96 o                         
  19   4   9        136.19        161.04        57.00 o                         
  21   4   9        514.44        631.71       146.28 o                         
  23   4   9        185.19        302.60       101.40 o                         
  25   4   9        145.74        138.98        78.86 o                         
  27   4   9        242.80        225.13       218.15 o                         
 -28   5   9         76.32         28.87       100.09 o                         
 -26   5   9       1318.91       1644.12       190.20 o                         
 -24   5   9       7135.69       7624.62       379.37 o                         
 -22   5   9        593.77        599.56       110.08 o                         
 -20   5   9       2541.39       2406.16       154.09 o                         
 -18   5   9      12471.51      12398.62       299.05 o                         
 -16   5   9       2240.52       2194.34        94.59 o                         
 -14   5   9        239.30        225.66        28.82 o                         
 -12   5   9       6883.74       6553.30       164.52 o                         
 -10   5   9      20451.66      19646.23       274.52 o                         
  -8   5   9       3099.39       2537.35       120.15 o                         
  -6   5   9       8461.20       8021.93       159.28 o                         
  -4   5   9      35178.74      35165.58       336.16 o                         
  -2   5   9      21427.23      20530.43       265.40 o                         
   0   5   9         44.52         58.59        23.29 o                         
   2   5   9       4678.84       4654.44       118.00 o                         
   4   5   9      49467.85      51784.06       811.14 o                         
   6   5   9       3408.96       3373.75       102.12 o                         
   8   5   9       1357.97       1308.60        66.65 o                         
  10   5   9      10124.81      10615.70       295.09 o                         
  12   5   9       8177.14       6946.43       437.61 o                         
  14   5   9        666.76        616.84        81.22 o                         
  16   5   9       5869.75       6270.76       298.31 o                         
  18   5   9      20207.48      20089.45       548.96 o                         
  20   5   9       3983.04       3964.23       255.55 o                         
  22   5   9        252.64        295.72        84.23 o                         
  24   5   9       8120.99       7318.58       493.99 o                         
  26   5   9       6343.02       5631.40       462.16 o                         
 -27   6   9       4893.26       4869.25       636.20 o                         
 -25   6   9         53.79         10.61        87.93 o                         
 -23   6   9       6772.87       6553.16       316.47 o                         
 -21   6   9      18707.84      18650.47       567.25 o                         
 -19   6   9       9354.78       9676.42       394.71 o                         
 -17   6   9        831.20        753.67        84.42 o                         
 -15   6   9      24655.57      24264.65       342.82 o                         
 -13   6   9      20415.79      20584.27       303.25 o                         
 -11   6   9       1224.52       1008.53        75.62 o                         
  -9   6   9       6128.71       5623.79       188.50 o                         
  -7   6   9      22428.29      22182.61       310.02 o                         
  -5   6   9       6062.75       5739.52       165.84 o                         
  -3   6   9       1343.74       1166.36        97.65 o                         
  -1   6   9      23589.29      22992.56       397.14 o                         
   1   6   9      27804.70      27769.36       492.21 o                         
   3   6   9        500.00        599.03        59.18 o                         
   5   6   9      19108.04      18924.14       273.95 o                         
   7   6   9      59151.73      59680.08       503.96 o                         
   9   6   9      15128.79      14591.78       591.31 o                         
  11   6   9        658.84        617.61        72.20 o                         
  13   6   9      17244.50      16351.33       568.16 o                         
  15   6   9      28297.25      28512.03       659.62 o                         
  17   6   9       4238.64       4086.75       326.63 o                         
  19   6   9       2535.39       2134.64       194.96 o                         
  21   6   9      18262.59      17895.81       570.91 o                         
  23   6   9       7044.12       6235.64       479.19 o                         
 -24   7   9       2241.68       2871.67       466.89 o                         
 -22   7   9        537.12        850.52       258.50 o                         
 -20   7   9        379.71        436.46       113.68 o                         
 -18   7   9       5171.09       5220.06       267.90 o                         
 -16   7   9       6922.95       6476.67       251.98 o                         
 -14   7   9        603.12        582.54       102.88 o                         
 -12   7   9       5641.11       5837.87       472.06 o                         
 -10   7   9       6699.70       7038.50       282.73 o                         
  -8   7   9       2332.32       2082.56       277.17 o                         
  -6   7   9       1980.91       1886.76       120.47 o                         
  -4   7   9      12689.31      12772.07       313.07 o                         
  -2   7   9       9388.80       9063.66       258.39 o                         
   0   7   9        268.49        224.71        73.35 o                         
   2   7   9      18556.22      18261.98       321.01 o                         
   4   7   9       7617.53       7936.05       203.07 o                         
   6   7   9       4299.78       4893.25       193.44 o                         
   8   7   9        286.94        324.06        68.06 o                         
  10   7   9      11520.28      12203.79       373.45 o                         
  12   7   9       6468.21       7531.70       305.54 o                         
  14   7   9         14.31         92.80        72.67 o                         
  16   7   9       4034.10       4259.70       239.83 o                         
  18   7   9       8228.90       8547.42       469.10 o                         
  20   7   9       1345.11       1496.60       354.37 o                         
  22   7   9       1286.93       1086.44       356.94 o                         
 -19   8   9       1086.46       1028.81       313.23 o                         
 -17   8   9        287.60        212.89       146.77 o                         
 -15   8   9       1319.33       1231.64       202.12 o                         
 -13   8   9         35.15        215.80       116.16 o                         
 -11   8   9        193.90        155.46        91.62 o                         
  -9   8   9        262.89        213.46        67.17 o                         
  -7   8   9         50.98        293.13       152.21 o                         
  -5   8   9       1312.20       1288.02       185.61 o                         
  -3   8   9          3.87         39.86        62.49 o                         
  -1   8   9        260.00        638.62       173.41 o                         
   1   8   9        232.40        662.52       235.31 o                         
   3   8   9        427.81        715.89       107.06 o                         
   5   8   9       2675.80       2613.25       158.65 o                         
   7   8   9         94.49       1142.08       374.33 o                         
   9   8   9        133.73        818.57       135.53 o                         
  11   8   9          8.58        230.35        86.43 o                         
  13   8   9          7.80        446.97       384.51 o                         
  15   8   9          3.34        411.53       760.07 o                         
 -12   9   9       1869.61       1671.12       265.60 o                         
 -10   9   9       5138.19       4424.71       416.18 o                         
  -8   9   9       1770.15       1323.75       153.61 o                         
  -6   9   9       1404.98       1625.43       176.51 o                         
  -4   9   9      10008.18      10113.16       510.76 o                         
  -2   9   9       3619.42       4081.56       267.76 o                         
   0   9   9        553.73        759.38       149.39 o                         
   2   9   9       4045.94       4674.17       279.00 o                         
   4   9   9       3773.04       4836.33       288.62 o                         
   6   9   9        542.85        602.64       122.77 o                         
   8   9   9        507.84        374.42       219.62 o                         
  10   9   9       5191.78       4923.60       637.90 o                         
  -1  10   9       6753.89       6480.58       677.24 o                         
 -32   0  10       9094.81       9841.42       796.02 o                         
 -30   0  10      16898.23      17614.60      1676.33 o                         
 -28   0  10      17564.54      17383.83       990.08 o                         
 -26   0  10       1319.73       1120.02       182.23 o                         
 -24   0  10      21163.19      20959.30       505.28 o                         
 -22   0  10      14577.46      16633.41       426.57 o                         
 -20   0  10      10015.10      10404.98       315.73 o                         
 -18   0  10       5751.45       5913.10       220.70 o                         
 -16   0  10      29070.42      29961.91       508.59 o                         
 -14   0  10      37284.73      39370.80       513.66 o                         
 -12   0  10       7588.28       8485.14       174.62 o                         
 -10   0  10     173093.81     190112.78      2358.54 o                         
  -8   0  10     164875.97     168883.22       872.02 o                         
  -6   0  10      19578.73      20940.75       255.45 o                         
  -4   0  10       5405.15       5438.46       114.18 o                         
  -2   0  10      88900.03      87066.51       658.13 o                         
   0   0  10     177553.73     174190.19      3602.92 o                         
   2   0  10      11214.98      12051.85       229.08 o                         
   4   0  10      54184.41      56770.41      1107.71 o                         
   6   0  10      72898.58      71399.37       788.07 o                         
   8   0  10       7661.31       7785.08       187.16 o                         
  10   0  10        124.16        577.21        55.96 o                         
  12   0  10      26521.32      26570.62       386.13 o                         
  14   0  10      28131.48      30171.07       635.69 o                         
  16   0  10       1215.79       1664.48       115.11 o                         
  18   0  10      15316.50      15005.86       383.60 o                         
  20   0  10      28549.86      29961.29      1044.93 o                         
  22   0  10       7074.66       7728.11       437.90 o                         
  24   0  10       7787.72       7275.15       440.51 o                         
  26   0  10      36252.10      36072.54      1040.90 o                         
  28   0  10      10562.24       9026.79       540.74 o                         
  30   0  10         45.30       -196.14       196.14 o                         
 -33   1  10       7193.25       6670.67       739.98 o                         
 -31   1  10       5371.73       6235.53       496.99 o                         
 -29   1  10       1192.90        675.94       154.61 o                         
 -27   1  10      14150.55      14835.12       546.33 o                         
 -25   1  10      11348.13      12046.98       291.17 o                         
 -23   1  10         35.39         72.12        33.57 o                         
 -21   1  10      18606.94      18806.45       449.65 o                         
 -19   1  10      29398.91      31655.32       440.62 o                         
 -17   1  10       5913.88       6135.67       184.75 o                         
 -15   1  10       3298.58       3256.47       110.35 o                         
 -13   1  10      33639.13      34416.71       350.82 o                         
 -11   1  10      34575.40      34891.21       334.99 o                         
  -9   1  10       6549.52       6406.59        99.44 o                         
  -7   1  10       3149.20       2901.59        60.27 o                         
  -5   1  10      40014.57      39445.12       227.62 o                         
  -3   1  10      19145.96      17883.52       174.40 o                         
  -1   1  10         73.75         92.82        15.00 o                         
   1   1  10      15165.72      14319.80       141.25 o                         
   3   1  10      41377.40      42018.86       343.09 o                         
   5   1  10       1993.66       2145.38        59.03 o                         
   7   1  10      29651.92      29960.96       272.11 o                         
   9   1  10      38015.68      36361.51       348.64 o                         
  11   1  10      16004.00      15311.58       191.63 o                         
  13   1  10         29.28         71.63        20.44 o                         
  15   1  10      17759.01      17655.16       300.10 o                         
  17   1  10      14959.93      15354.90       249.56 o                         
  19   1  10         95.86        140.26        33.95 o                         
  21   1  10       8929.31       7727.09       215.96 o                         
  23   1  10      16857.55      16094.03       382.72 o                         
  25   1  10       3665.21       3293.97       179.94 o                         
  27   1  10        117.15        108.66        67.39 o                         
  29   1  10       5049.07       4989.03       290.47 o                         
 -34   2  10         39.83       -122.56       214.73 o                         
 -32   2  10          5.00        104.48       141.52 o                         
 -30   2  10        393.63        583.93       152.54 o                         
 -28   2  10          0.28         44.60        88.77 o                         
 -26   2  10         15.94         74.72        64.78 o                         
 -24   2  10       2072.70       1643.55        91.66 o                         
 -22   2  10        266.80        156.52        29.89 o                         
 -20   2  10        542.30        365.17        35.31 o                         
 -18   2  10        742.69        639.05        58.09 o                         
 -16   2  10         31.06         98.08        26.25 o                         
 -14   2  10       5346.85       5897.21       130.00 o                         
 -12   2  10       5882.96       6652.78       160.33 o                         
 -10   2  10       1476.24       1560.20        74.86 o                         
  -8   2  10       1840.94       2223.87        79.59 o                         
  -6   2  10       1753.53       1794.98        51.90 o                         
  -4   2  10        950.28        802.94        41.52 o                         
  -2   2  10       4773.96       4457.68        96.71 o                         
   0   2  10        196.36        207.49        17.62 o                         
   2   2  10        113.63        204.99        29.34 o                         
   4   2  10       1476.27       2008.54        59.35 o                         
   6   2  10        289.11        453.34        32.96 o                         
   8   2  10       2608.34       2761.20        89.75 o                         
  10   2  10        143.37        167.88        26.95 o                         
  12   2  10       1713.36       1926.40        72.40 o                         
  14   2  10        330.34        397.49        55.55 o                         
  16   2  10          6.50         57.46        36.29 o                         
  18   2  10        265.49        295.86        61.99 o                         
  20   2  10        383.22        426.24        85.85 o                         
  22   2  10       1647.19       1621.46       146.92 o                         
  24   2  10        829.37        802.16       103.75 o                         
  26   2  10          2.46         60.51        56.21 o                         
  28   2  10         57.41         82.46       123.06 o                         
 -33   3  10       1049.67       1200.07       304.41 o                         
 -31   3  10       3311.34       2934.75       542.96 o                         
 -29   3  10       2121.71       2236.73       219.49 o                         
 -27   3  10      12792.91      13940.74       510.69 o                         
 -25   3  10      10379.96      10707.74       431.42 o                         
 -23   3  10       1525.11       1065.14       197.74 o                         
 -21   3  10       7006.55       5737.93       506.13 o                         
 -19   3  10      15746.20      14383.09       791.93 o                         
 -17   3  10       7173.31       7076.79       193.84 o                         
 -15   3  10         42.47         72.55        23.32 o                         
 -13   3  10      20255.86      20606.87       248.01 o                         
 -11   3  10      33549.97      32119.82       263.37 o                         
  -9   3  10       3032.00       2906.44        69.45 o                         
  -7   3  10      10289.22       9715.68       113.76 o                         
  -5   3  10      37759.10      37086.32       236.20 o                         
  -3   3  10       5190.55       4415.37        92.48 o                         
  -1   3  10       3254.09       3226.78        64.23 o                         
   1   3  10      20233.86      19845.31       190.22 o                         
   3   3  10      40003.74      37984.42       292.00 o                         
   5   3  10       4241.03       4257.64       101.11 o                         
   7   3  10      19374.55      20595.01       211.01 o                         
   9   3  10      17836.35      18398.90       220.71 o                         
  11   3  10       8382.63       7845.67       194.95 o                         
  13   3  10        773.85        837.04        80.91 o                         
  15   3  10      16731.57      16359.28       349.36 o                         
  17   3  10      13042.96      12814.08       323.46 o                         
  19   3  10       3033.37       2725.32       158.44 o                         
  21   3  10        669.53        625.24        89.66 o                         
  23   3  10      10540.05      10743.96       377.99 o                         
  25   3  10        722.87        688.49       105.08 o                         
  27   3  10        401.85        448.89       106.49 o                         
 -32   4  10       6471.01       5793.49       660.66 o                         
 -28   4  10      10066.69      10119.85       463.26 o                         
 -26   4  10          3.58        104.61        87.54 o                         
 -24   4  10       8941.64       9335.21       408.68 o                         
 -22   4  10      28544.21      29162.88       678.23 o                         
 -20   4  10       3074.02       3004.03       135.34 o                         
 -18   4  10       2076.18       2186.08       105.41 o                         
 -16   4  10      48783.86      48965.43       492.83 o                         
 -14   4  10      42938.55      41535.24       483.35 o                         
 -12   4  10        575.43        562.79        45.92 o                         
 -10   4  10      32954.94      31843.31       271.75 o                         
  -8   4  10      48660.53      47091.63       296.74 o                         
  -6   4  10      11342.32      10258.70       156.96 o                         
  -4   4  10       2820.62       2765.31        76.60 o                         
  -2   4  10      35262.68      33863.92       326.50 o                         
   0   4  10      41450.99      40762.45       362.28 o                         
   2   4  10        429.63        672.28        37.28 o                         
   4   4  10      32450.49      32220.34       329.53 o                         
   6   4  10      28973.42      27582.23       277.26 o                         
   8   4  10       3006.73       2637.91        95.69 o                         
  10   4  10       6727.16       6402.44       148.41 o                         
  12   4  10      26016.08      25496.26       400.79 o                         
  14   4  10      20972.37      20670.04       542.14 o                         
  16   4  10       1014.29       1038.06        95.33 o                         
  18   4  10      13055.19      13389.79       395.96 o                         
  20   4  10      34020.51      34129.17       652.24 o                         
  22   4  10       9833.08      10398.70       373.27 o                         
  24   4  10       2047.13       1971.66       213.79 o                         
  26   4  10      16973.35      15959.19       980.38 o                         
  28   4  10       9563.38       8617.33       724.42 o                         
 -27   5  10      11119.93      11192.32       559.41 o                         
 -25   5  10      13485.59      13774.83       519.76 o                         
 -23   5  10        723.63        466.77       101.63 o                         
 -21   5  10       4407.86       4006.82       259.06 o                         
 -19   5  10      13976.26      13311.30       520.31 o                         
 -17   5  10       4886.24       4656.26       139.39 o                         
 -15   5  10       3312.81       2941.76       163.63 o                         
 -13   5  10      12752.53      12154.47       244.16 o                         
 -11   5  10      12971.16      12534.07       214.68 o                         
  -9   5  10       3233.37       2581.02        93.21 o                         
  -7   5  10       3097.35       3109.82       111.25 o                         
  -5   5  10      14975.57      14635.34       209.25 o                         
  -3   5  10       8844.38       8554.23       182.64 o                         
  -1   5  10       1705.17       1770.91        75.20 o                         
   1   5  10      13599.62      12923.09       206.15 o                         
   3   5  10      11620.51      12134.47       232.94 o                         
   5   5  10        227.30        193.48        28.10 o                         
   7   5  10       5598.01       5629.03       152.13 o                         
   9   5  10      23442.00      22629.64       420.40 o                         
  11   5  10      11891.69      11649.11       269.22 o                         
  13   5  10       2267.03       2042.82       123.27 o                         
  15   5  10       5451.56       5627.45       397.31 o                         
  17   5  10      14215.97      14834.46       468.83 o                         
  19   5  10        678.28        759.60       127.14 o                         
  21   5  10       5151.89       5167.63       299.51 o                         
  23   5  10       1463.86       1603.45       180.83 o                         
  25   5  10       4399.66       3813.89       366.78 o                         
 -26   6  10        222.82         -8.14       143.42 o                         
 -24   6  10        336.99        273.14       130.21 o                         
 -22   6  10         18.63        393.83       137.33 o                         
 -20   6  10       1243.25       1164.88       154.27 o                         
 -18   6  10        617.25        638.43        72.83 o                         
 -16   6  10         39.46        309.80        65.08 o                         
 -14   6  10          2.57         92.66        52.12 o                         
 -12   6  10         26.33         69.32        27.14 o                         
 -10   6  10        762.91        689.23        73.95 o                         
  -8   6  10         82.00         41.97        30.70 o                         
  -6   6  10        416.17        332.09        54.70 o                         
  -4   6  10         87.03         91.69        58.23 o                         
  -2   6  10        493.98        510.95        80.81 o                         
   0   6  10       2311.66       2333.85        88.62 o                         
   2   6  10        741.73        671.66        51.22 o                         
   4   6  10         82.89        166.02        71.82 o                         
   6   6  10        210.01        495.26       116.31 o                         
   8   6  10        144.31        268.30        42.65 o                         
  10   6  10        258.78        418.68        62.96 o                         
  12   6  10         91.74        175.97        75.43 o                         
  14   6  10          3.06        169.25       134.36 o                         
  16   6  10         35.36        159.80        77.91 o                         
  18   6  10         71.94        229.62       160.75 o                         
  20   6  10        153.11        959.54       448.83 o                         
  22   6  10        434.98        434.27       164.91 o                         
  24   6  10         82.08       -184.10       213.85 o                         
 -25   7  10       1635.28       2088.59       409.23 o                         
 -23   7  10         73.82        363.44       164.02 o                         
 -21   7  10       4208.51       4145.99       255.45 o                         
 -19   7  10       8587.62       8595.63       350.05 o                         
 -17   7  10       5651.74       5339.36       326.91 o                         
 -15   7  10          9.99        126.01        98.21 o                         
 -13   7  10       4785.41       4818.22       327.15 o                         
 -11   7  10      10773.11      11033.95       360.31 o                         
  -9   7  10       1506.67       1473.33       133.98 o                         
  -7   7  10       4768.06       4544.06       177.67 o                         
  -5   7  10      16063.74      15903.55       352.90 o                         
  -3   7  10       5002.58       4780.40       179.26 o                         
  -1   7  10       2878.46       2600.45       201.38 o                         
   1   7  10       6144.76       6044.46       302.76 o                         
   3   7  10      14941.09      14362.05       296.29 o                         
   5   7  10       1707.16       2014.12       118.14 o                         
   7   7  10       2742.38       2985.95       161.37 o                         
   9   7  10       6737.61       7430.44       250.51 o                         
  11   7  10       6420.56       6675.64       318.61 o                         
  13   7  10        140.71        323.24        93.08 o                         
  15   7  10        684.97       1116.86       179.04 o                         
  17   7  10       6571.08       6503.40       355.65 o                         
  19   7  10       1903.58       1819.42       401.86 o                         
  21   7  10       3331.33       2734.96       462.17 o                         
 -16   8  10      12872.28      12222.67       592.22 o                         
 -14   8  10      11257.59      11124.86       554.36 o                         
 -12   8  10        380.39        459.49        95.81 o                         
 -10   8  10       9133.37       9537.40       350.11 o                         
  -8   8  10      15657.07      14987.64       397.91 o                         
  -6   8  10       6152.84       6108.60       252.33 o                         
  -4   8  10        710.56        565.13        86.22 o                         
  -2   8  10      14985.80      15217.20       348.10 o                         
   0   8  10      13211.91      13596.24       334.78 o                         
   2   8  10        152.78        223.11        67.33 o                         
   4   8  10       4696.74       4699.98       234.16 o                         
   6   8  10      14750.47      15191.70       412.14 o                         
   8   8  10       2407.61       2395.73       175.96 o                         
  10   8  10       2835.62       2712.31       216.03 o                         
  12   8  10       8228.23       8560.75       381.39 o                         
  14   8  10       9048.86       8404.83       439.26 o                         
 -13   9  10       3636.66       3073.54       513.83 o                         
 -11   9  10       3357.46       3022.24       366.71 o                         
  -9   9  10        799.86        647.34       143.56 o                         
  -7   9  10       1553.48       1591.49       201.40 o                         
  -5   9  10       5212.97       5600.05       358.36 o                         
  -3   9  10       3143.52       3439.98       245.06 o                         
  -1   9  10          1.56        494.97       117.85 o                         
   1   9  10      11142.33      10713.35       422.60 o                         
   3   9  10       2076.22       2745.72       329.87 o                         
   5   9  10        236.33         87.35       105.54 o                         
   7   9  10        506.37        807.93       235.96 o                         
   9   9  10       6264.63       7089.95       751.95 o                         
  11   9  10       1836.63       1924.30       427.48 o                         
 -34   1  11        930.79        974.41       308.65 o                         
 -32   1  11       1955.43       2102.03       412.49 o                         
 -30   1  11       3227.32       3321.70       286.75 o                         
 -28   1  11      12126.47      13077.02       456.71 o                         
 -26   1  11       8974.67       8998.64       404.44 o                         
 -24   1  11       1545.69       1242.82        97.76 o                         
 -22   1  11      18324.03      18940.27       610.83 o                         
 -20   1  11       1537.14       1619.17        75.95 o                         
 -18   1  11       1867.29       1405.26       120.53 o                         
 -16   1  11       3717.05       4163.73       139.60 o                         
 -14   1  11      29959.42      31704.69       351.65 o                         
 -12   1  11      15632.87      15738.87       203.59 o                         
 -10   1  11         35.34         93.20        15.01 o                         
  -8   1  11      29330.47      27582.41       310.80 o                         
  -6   1  11      80649.82      80985.26       501.90 o                         
  -4   1  11       9483.91       8787.42       109.43 o                         
  -2   1  11       5955.47       5723.12       101.26 o                         
   0   1  11      31121.83      30650.37       230.94 o                         
   2   1  11      30054.61      32079.03       252.64 o                         
   4   1  11        685.74        911.62        35.71 o                         
   6   1  11      50022.70      51888.54       349.05 o                         
   8   1  11      29610.98      30232.75       318.84 o                         
  10   1  11       3178.62       3138.72        91.73 o                         
  12   1  11       3803.14       3844.18        97.13 o                         
  14   1  11      32976.88      35224.30       376.12 o                         
  16   1  11      14594.29      14483.67       242.64 o                         
  18   1  11         17.88         48.09        25.58 o                         
  20   1  11       8016.97       7774.71       208.92 o                         
  22   1  11      13094.31      12681.01       337.58 o                         
  24   1  11       3023.07       3047.88       172.19 o                         
  26   1  11        123.60        108.13        63.21 o                         
  28   1  11       2626.52       2536.99       208.72 o                         
  30   1  11      18379.69      18114.80      1060.57 o                         
 -33   2  11      13943.92      15397.98      1193.30 o                         
 -31   2  11       8564.65       8761.41       498.19 o                         
 -29   2  11       2839.08       2819.27       236.08 o                         
 -27   2  11        596.97        373.26       107.92 o                         
 -25   2  11      22887.53      24031.68       621.91 o                         
 -23   2  11      23509.96      23487.71       383.57 o                         
 -21   2  11        615.36        693.61        61.15 o                         
 -19   2  11       9730.38      10057.95       213.89 o                         
 -17   2  11      30013.30      30278.11       339.86 o                         
 -15   2  11      11649.90      11814.93       179.49 o                         
 -13   2  11       4386.55       4124.74        94.83 o                         
 -11   2  11      78539.17      75872.05       502.57 o                         
  -9   2  11      39817.94      35498.76       596.16 o                         
  -7   2  11        719.24        805.11        30.23 o                         
  -5   2  11      27415.35      25208.62       306.63 o                         
  -3   2  11      58933.06      56511.39       335.58 o                         
  -1   2  11      37945.24      37273.89       310.19 o                         
   1   2  11      10432.64      10425.83       170.35 o                         
   3   2  11     143413.56     148263.17       591.69 o                         
   5   2  11      73974.07      74886.52       388.29 o                         
   7   2  11        107.61         56.21        21.46 o                         
   9   2  11      14171.43      12765.37       199.77 o                         
  11   2  11      43389.18      42525.30       402.29 o                         
  13   2  11      40344.04      42646.21       388.83 o                         
  15   2  11       2479.45       2586.12       137.77 o                         
  17   2  11      25317.50      26118.08       455.51 o                         
  19   2  11      23671.58      24310.87       508.89 o                         
  21   2  11        920.25        974.87       106.36 o                         
  23   2  11       4421.30       4451.82       212.30 o                         
  25   2  11      24190.56      23292.08       503.17 o                         
  27   2  11      10221.46       9802.29       459.81 o                         
  29   2  11        708.80        539.88       218.84 o                         
 -32   3  11         48.16       -300.22       300.22 o                         
 -30   3  11       2851.07       3082.99       265.06 o                         
 -28   3  11      14765.09      16031.55       565.24 o                         
 -26   3  11       4827.00       5180.27       309.11 o                         
 -24   3  11        564.37        476.91       103.85 o                         
 -22   3  11       8114.97       6412.34       722.26 o                         
 -20   3  11      13057.26      13686.48       292.83 o                         
 -18   3  11        211.94        121.73        23.32 o                         
 -16   3  11       6852.87       6966.42       185.51 o                         
 -14   3  11      17087.82      17214.32       245.72 o                         
 -12   3  11       8531.37       8365.98       135.88 o                         
 -10   3  11        304.93        276.65        33.57 o                         
  -8   3  11      16023.80      15366.51       146.68 o                         
  -6   3  11      44304.50      43596.31       319.39 o                         
  -4   3  11      17974.94      17231.38       239.21 o                         
  -2   3  11       4252.98       4223.14       110.50 o                         
   0   3  11      20712.72      20189.63       185.34 o                         
   2   3  11      20705.02      20775.40       215.72 o                         
   4   3  11        519.31        615.56        41.28 o                         
   6   3  11      13581.59      13607.73       174.28 o                         
   8   3  11      37036.49      38505.71       325.58 o                         
  10   3  11       2741.85       2711.08        87.68 o                         
  12   3  11      10469.45       9823.87       289.39 o                         
  14   3  11      22033.84      22125.26       372.00 o                         
  16   3  11       9098.44       9772.78       281.92 o                         
  18   3  11         11.58         23.49        47.00 o                         
  20   3  11       9046.38       8987.80       329.50 o                         
  22   3  11       8261.89       8615.72       333.75 o                         
  24   3  11       1598.32       1464.16       144.23 o                         
  26   3  11          6.51        -35.05        99.48 o                         
  28   3  11       8214.15       6406.09       672.83 o                         
 -29   4  11         42.13        -93.55        94.21 o                         
 -27   4  11         52.33        -22.01        81.44 o                         
 -25   4  11        699.87        574.14       116.74 o                         
 -23   4  11        169.78        211.59        69.82 o                         
 -21   4  11       3323.05       3162.74       189.55 o                         
 -19   4  11        267.69        325.83        44.49 o                         
 -17   4  11        397.69        436.34        64.03 o                         
 -15   4  11       1452.09       1440.39        77.33 o                         
 -13   4  11       3586.87       3510.78       118.49 o                         
 -11   4  11        583.61        695.93        58.34 o                         
  -9   4  11          9.98         29.47        15.31 o                         
  -7   4  11        144.85        142.22        20.22 o                         
  -5   4  11        754.79        745.59        35.17 o                         
  -3   4  11       2210.93       2068.43        97.21 o                         
  -1   4  11       1672.69       1681.27        67.47 o                         
   1   4  11       3578.23       3756.80        79.31 o                         
   3   4  11       1360.36       1250.48        54.33 o                         
   5   4  11        186.86        232.88        29.92 o                         
   7   4  11       4159.82       4295.02       114.68 o                         
   9   4  11          3.24         50.32        28.00 o                         
  11   4  11         94.94        136.93        30.94 o                         
  13   4  11        169.46        192.54        45.13 o                         
  15   4  11          6.41         45.08        38.17 o                         
  17   4  11       2613.29       2825.71       164.60 o                         
  19   4  11        149.05        439.49       108.25 o                         
  21   4  11         10.31        -27.16        53.81 o                         
  23   4  11       1485.13       1529.16       186.89 o                         
  25   4  11        301.23        370.15       116.84 o                         
  27   4  11        404.33        -61.07       145.47 o                         
 -28   5  11       7370.78       6629.76       728.42 o                         
 -26   5  11       3907.78       3828.63       280.81 o                         
 -24   5  11        474.14        285.93        83.91 o                         
 -22   5  11       5051.46       4900.93       295.94 o                         
 -20   5  11       4116.57       4698.24       309.58 o                         
 -18   5  11        379.35        272.87        65.01 o                         
 -16   5  11        741.04        880.14        79.15 o                         
 -14   5  11      19445.23      19232.42       321.28 o                         
 -12   5  11       9633.45       9348.89       191.91 o                         
 -10   5  11        416.53        363.23        38.81 o                         
  -8   5  11      18225.63      17378.92       257.33 o                         
  -6   5  11      26094.50      26415.86       393.75 o                         
  -4   5  11       1195.64       1146.04        69.52 o                         
  -2   5  11      11672.56      11670.23       181.72 o                         
   0   5  11      12698.61      12729.66       202.61 o                         
   2   5  11      17235.45      17219.90       269.65 o                         
   4   5  11          1.37         24.03        24.09 o                         
   6   5  11      12713.45      12702.83       210.78 o                         
   8   5  11      18077.86      18168.07       645.02 o                         
  10   5  11       3192.08       3426.57       119.66 o                         
  12   5  11       1181.66        997.40        69.70 o                         
  14   5  11      14599.88      13824.74       707.16 o                         
  16   5  11       8536.29       9122.24       366.16 o                         
  18   5  11       1088.13        975.77       126.39 o                         
  20   5  11       4896.41       4871.86       287.45 o                         
  22   5  11      12422.47      12134.91       461.58 o                         
  24   5  11       2263.20       1685.20       246.27 o                         
  26   5  11        374.27        146.66       212.78 o                         
 -27   6  11       1671.50       1302.98       401.81 o                         
 -25   6  11       7319.74       7877.86       539.69 o                         
 -23   6  11      10372.68      10896.83       456.74 o                         
 -21   6  11        380.86        404.31       101.37 o                         
 -19   6  11      18985.42      18825.57       609.25 o                         
 -17   6  11      26329.61      26365.56       448.80 o                         
 -15   6  11      12358.93      12386.65       300.75 o                         
 -13   6  11       2635.59       2498.71       115.15 o                         
 -11   6  11      16801.68      16898.95       306.48 o                         
  -9   6  11      20913.97      21224.68       404.45 o                         
  -7   6  11        928.86        935.17        68.44 o                         
  -5   6  11       9681.15       9632.14       205.48 o                         
  -3   6  11      25582.94      26297.46       406.90 o                         
  -1   6  11      12672.75      12465.71       262.97 o                         
   1   6  11       3161.03       3446.12       116.45 o                         
   3   6  11      22729.38      22565.66       302.35 o                         
   5   6  11      13984.72      14031.06       262.32 o                         
   7   6  11        537.98        577.03        55.45 o                         
   9   6  11      12832.19      11828.82       393.99 o                         
  11   6  11      20864.02      21595.71       454.66 o                         
  13   6  11      14718.51      14959.85       476.32 o                         
  15   6  11        248.88        156.26        98.28 o                         
  17   6  11      11325.25      11137.12       433.15 o                         
  19   6  11      21853.13      21989.99       721.47 o                         
  21   6  11       4292.53       3714.60       372.58 o                         
  23   6  11       5040.44       4615.94       591.06 o                         
 -24   7  11        225.62        312.87       211.26 o                         
 -22   7  11       3190.25       3108.87       429.88 o                         
 -20   7  11       7219.37       7024.47       423.23 o                         
 -18   7  11        139.58        227.41       105.19 o                         
 -16   7  11       8123.26       7783.92       304.65 o                         
 -14   7  11       4108.01       4132.26       254.04 o                         
 -12   7  11       4288.10       4804.86       270.78 o                         
 -10   7  11         50.18         87.84        70.71 o                         
  -8   7  11       7086.18       7054.86       288.03 o                         
  -6   7  11      10438.73      10491.52       357.41 o                         
  -4   7  11       2532.81       2510.16       145.92 o                         
  -2   7  11       1713.06       1561.76       128.44 o                         
   0   7  11      14866.11      15451.72       333.03 o                         
   2   7  11       1978.92       2031.21       141.59 o                         
   4   7  11         54.74         12.75        66.36 o                         
   6   7  11       4310.27       4494.00       217.15 o                         
   8   7  11      11843.69      12814.62       359.28 o                         
  10   7  11       3648.44       3795.19       245.80 o                         
  12   7  11       2184.55       2697.54       212.31 o                         
  14   7  11       5441.74       5945.44       375.36 o                         
  16   7  11       5966.41       6091.95       326.46 o                         
  18   7  11         24.31        185.58       158.60 o                         
  20   7  11       3090.08       2968.62       486.84 o                         
 -17   8  11       2299.24       1929.21       466.90 o                         
 -15   8  11         21.99        227.84       235.03 o                         
 -13   8  11          8.53        206.77        95.67 o                         
 -11   8  11         87.35         96.13        74.46 o                         
  -9   8  11         13.73        236.69        74.70 o                         
  -7   8  11        218.24        234.04        73.66 o                         
  -5   8  11         29.70        158.69        68.03 o                         
  -3   8  11        236.93        653.21       150.58 o                         
  -1   8  11       1667.22       1764.92       132.16 o                         
   1   8  11         34.49         77.61        57.41 o                         
   3   8  11       3250.01       3470.92       292.95 o                         
   5   8  11       1190.83       1874.99       231.00 o                         
   7   8  11        328.74        343.30        93.87 o                         
   9   8  11        112.18        267.71       121.78 o                         
  11   8  11        120.29        967.01       354.48 o                         
  13   8  11         40.87        164.83       228.46 o                         
  15   8  11         46.77        497.34       214.20 o                         
 -12   9  11       4154.17       3490.50       567.15 o                         
 -10   9  11         25.41        -12.92        90.51 o                         
  -8   9  11       5286.70       5205.09       351.55 o                         
  -6   9  11       8141.12       7817.75       424.30 o                         
  -4   9  11        776.56       1219.62       181.57 o                         
  -2   9  11       2194.23       2287.02       234.93 o                         
   0   9  11       8089.35       9253.34       444.92 o                         
   2   9  11       3219.50       2929.61       254.59 o                         
   4   9  11        807.55        383.40       102.74 o                         
   6   9  11       1963.18       2198.79       423.34 o                         
   8   9  11       5769.41       6256.37       466.54 o                         
  10   9  11       1647.97       1371.26       360.59 o                         
 -32   0  12       8139.73       7421.13       702.35 o                         
 -30   0  12       1525.51       1131.40       194.96 o                         
 -28   0  12       7679.68       7877.51       495.35 o                         
 -26   0  12      27246.18      28911.20       909.96 o                         
 -24   0  12      37047.08      39378.55       651.92 o                         
 -22   0  12        160.53         95.70        41.35 o                         
 -20   0  12      31404.63      32561.33       455.40 o                         
 -18   0  12      22669.65      24111.74       341.84 o                         
 -16   0  12       4695.44       4939.01       150.79 o                         
 -14   0  12       3694.86       3932.23       122.98 o                         
 -12   0  12      48154.27      49004.98       792.68 o                         
 -10   0  12      35129.21      34345.98       422.04 o                         
  -8   0  12      36140.28      37920.27       380.94 o                         
  -6   0  12      15114.96      14012.43       200.25 o                         
  -4   0  12      22925.07      21348.46       245.39 o                         
  -2   0  12      14186.12      13867.78       200.20 o                         
   0   0  12       5829.03       5572.19       191.44 o                         
   2   0  12      94141.38      96674.30      1299.54 o                         
   4   0  12      59944.93      61748.64       770.96 o                         
   6   0  12       9382.37      10284.78       199.40 o                         
   8   0  12      35382.60      38072.41       738.68 o                         
  10   0  12      45229.50      44133.08       770.42 o                         
  12   0  12      23452.90      25616.00       395.92 o                         
  14   0  12        930.22        918.33        74.29 o                         
  16   0  12      42370.82      44353.98      1170.86 o                         
  18   0  12      39617.86      41640.73       928.68 o                         
  20   0  12       2434.53       2565.99       245.91 o                         
  22   0  12       5740.75       6109.55       393.98 o                         
  24   0  12      13468.00      15141.23       760.29 o                         
  26   0  12       6605.63       6767.50       457.20 o                         
  28   0  12       1425.29       1081.17       195.81 o                         
  30   0  12      10611.91       9907.56       828.27 o                         
 -33   1  12        877.41        890.57       280.39 o                         
 -31   1  12      10061.82      10284.43       468.05 o                         
 -29   1  12      13678.50      14424.17       481.07 o                         
 -27   1  12       5519.10       4903.10       309.15 o                         
 -25   1  12       4039.15       3911.66       194.46 o                         
 -23   1  12      26190.78      26122.69       387.51 o                         
 -21   1  12       4712.59       5231.42       167.58 o                         
 -19   1  12        256.48        209.79        42.98 o                         
 -17   1  12       3500.93       3557.26       131.98 o                         
 -15   1  12      23000.97      24223.54       291.05 o                         
 -13   1  12      14197.94      14663.42       199.56 o                         
 -11   1  12        178.29        127.39        17.85 o                         
  -9   1  12      23598.30      23221.21       211.53 o                         
  -7   1  12      47658.10      46918.51       282.80 o                         
  -5   1  12       7531.84       7856.05       104.69 o                         
  -3   1  12       9507.64       8608.82       129.32 o                         
  -1   1  12      32092.90      30130.64       235.78 o                         
   1   1  12      13087.99      12261.44       147.95 o                         
   3   1  12       3185.39       3267.10        64.65 o                         
   5   1  12      32465.14      33807.95       421.55 o                         
   7   1  12      23677.32      24176.33       232.75 o                         
   9   1  12         14.29         37.38        16.21 o                         
  11   1  12      15928.09      15730.10       214.24 o                         
  13   1  12      27088.41      27707.17       277.28 o                         
  15   1  12       7930.99       8011.15       182.31 o                         
  17   1  12        178.28        348.60        47.30 o                         
  19   1  12       5425.08       5914.56       174.34 o                         
  21   1  12       3640.44       3707.35       140.99 o                         
  23   1  12         61.13         -8.53        44.47 o                         
  25   1  12       3533.85       3340.25       225.32 o                         
  27   1  12      11425.77      11529.89       432.96 o                         
  29   1  12      12332.65      11927.33       563.82 o                         
 -34   2  12        593.54        214.31       228.08 o                         
 -32   2  12       1188.30       1659.10       380.52 o                         
 -30   2  12        105.85        138.91        84.15 o                         
 -28   2  12         19.29         -8.66        86.44 o                         
 -26   2  12        383.21        498.69       106.64 o                         
 -24   2  12         71.73        122.05        45.38 o                         
 -22   2  12       2410.35       2348.09       113.27 o                         
 -20   2  12       1748.60       1825.67        98.54 o                         
 -18   2  12       1044.52       1031.35        66.44 o                         
 -16   2  12        463.22        467.49        38.85 o                         
 -14   2  12        233.56        289.85        29.69 o                         
 -12   2  12       2214.30       2529.00        67.41 o                         
 -10   2  12       5467.47       6035.48       136.86 o                         
  -8   2  12       1069.76        991.71        35.99 o                         
  -6   2  12       1669.91       1512.33        44.02 o                         
  -4   2  12        156.86        122.13        14.67 o                         
  -2   2  12       9425.28       9873.28       151.90 o                         
   0   2  12      10318.20      10934.30       197.85 o                         
   2   2  12        312.44        219.95        23.45 o                         
   4   2  12        633.90        753.18        62.63 o                         
   6   2  12        993.11        998.36        52.02 o                         
   8   2  12        828.91        598.31        40.01 o                         
  10   2  12       2386.57       2851.48        83.21 o                         
  12   2  12        468.12        429.84        40.56 o                         
  14   2  12        101.86        156.25        44.13 o                         
  16   2  12        141.36        125.38        48.55 o                         
  18   2  12       1007.74        988.93       110.37 o                         
  20   2  12       3034.47       3022.53       192.23 o                         
  22   2  12         33.77         31.06        48.09 o                         
  24   2  12        136.56        137.45        62.90 o                         
  26   2  12        226.43        142.16        63.26 o                         
  28   2  12         47.69         31.79        97.09 o                         
 -31   3  12       4190.20       3820.51       622.51 o                         
 -29   3  12       5701.88       5844.95       349.83 o                         
 -27   3  12       5556.73       4768.48       304.51 o                         
 -25   3  12       5001.01       5248.40       304.58 o                         
 -23   3  12      38327.22      39193.11       668.94 o                         
 -21   3  12       2074.38       1923.84       239.14 o                         
 -19   3  12         93.36         31.03        18.14 o                         
 -17   3  12        901.96        723.84        99.60 o                         
 -15   3  12      26156.21      26689.22       322.56 o                         
 -13   3  12      11638.48      11160.09       163.73 o                         
 -11   3  12       2029.98       2076.60        70.25 o                         
  -9   3  12      21121.79      21398.43       183.71 o                         
  -7   3  12      18182.98      17770.04       169.51 o                         
  -5   3  12          4.05         22.86        16.19 o                         
  -3   3  12      11589.70      10704.17       129.82 o                         
  -1   3  12      21070.24      19188.77       374.37 o                         
   1   3  12      15116.69      13996.75       163.00 o                         
   3   3  12         75.01         99.96        23.92 o                         
   5   3  12      35743.98      37155.77       286.88 o                         
   7   3  12      27441.37      27280.80       267.64 o                         
   9   3  12       1329.17       1126.37        59.83 o                         
  11   3  12       2886.82       2589.08        87.03 o                         
  13   3  12      16778.89      17171.82       328.01 o                         
  15   3  12       5665.53       5738.53       217.67 o                         
  17   3  12        703.43        813.32        87.81 o                         
  19   3  12      13538.46      12825.41       390.74 o                         
  21   3  12      11465.18      10792.47       371.90 o                         
  23   3  12        202.35        164.13        52.87 o                         
  25   3  12       1004.72       1018.11       158.79 o                         
  27   3  12       4602.86       3982.99       519.91 o                         
 -28   4  12       3677.34       3353.50       271.02 o                         
 -26   4  12      19343.48      19759.67       617.29 o                         
 -24   4  12      10282.14      10817.12       439.44 o                         
 -22   4  12        153.87        269.66        96.22 o                         
 -20   4  12      27049.11      27085.89       539.66 o                         
 -18   4  12      26852.98      27160.95       414.08 o                         
 -16   4  12        302.59        278.12        36.37 o                         
 -14   4  12      14798.61      14967.43       260.59 o                         
 -12   4  12      57035.31      55718.51       493.16 o                         
 -10   4  12      30504.41      30464.80       291.68 o                         
  -8   4  12          2.76         62.09        17.71 o                         
  -6   4  12      33774.96      32966.00       409.39 o                         
  -4   4  12      41812.25      42420.47       361.66 o                         
  -2   4  12      17766.44      16598.83       268.43 o                         
   0   4  12        360.97        409.31        27.88 o                         
   2   4  12      31221.72      30537.90       245.27 o                         
   4   4  12      13964.10      13102.06       186.67 o                         
   6   4  12        554.28        785.47        52.84 o                         
   8   4  12      16269.31      16046.80       249.93 o                         
  10   4  12      19558.22      19728.60       287.93 o                         
  12   4  12       6019.77       5349.17       264.05 o                         
  14   4  12       1932.29       1901.53       127.78 o                         
  16   4  12      36953.25      37396.50       659.31 o                         
  18   4  12      13250.64      13941.55       416.50 o                         
  20   4  12          0.79         55.22        94.22 o                         
  22   4  12      15791.55      15881.92       475.24 o                         
  24   4  12      14989.96      14513.72       580.05 o                         
  26   4  12       4344.95       3933.65       497.50 o                         
 -27   5  12        251.02        105.58        93.84 o                         
 -25   5  12       3769.63       3676.36       279.60 o                         
 -23   5  12       4929.24       5137.53       307.88 o                         
 -21   5  12      15919.24      15648.63       463.64 o                         
 -19   5  12         25.92        -61.37        61.37 o                         
 -17   5  12      10815.22      10786.91       257.26 o                         
 -15   5  12       7421.31       7221.48       204.95 o                         
 -13   5  12       3651.80       3523.12       130.28 o                         
 -11   5  12        361.62        365.80        47.19 o                         
  -9   5  12      11469.76      10336.43       266.78 o                         
  -7   5  12      19921.51      20275.02       362.23 o                         
  -5   5  12       3127.77       2988.43       110.32 o                         
  -3   5  12       7334.96       7164.10       183.47 o                         
  -1   5  12      16395.78      16028.31       222.60 o                         
   1   5  12       4450.12       4574.78       122.75 o                         
   3   5  12       2504.37       2462.44        85.16 o                         
   5   5  12       8626.64       7993.61       199.07 o                         
   7   5  12      16465.30      16225.56       457.42 o                         
   9   5  12       2890.18       3120.62       127.00 o                         
  11   5  12       7729.43       7563.16       161.51 o                         
  13   5  12       8432.41       8401.94       503.26 o                         
  15   5  12       1392.14       1372.85       169.96 o                         
  17   5  12       1012.38       1056.99       138.79 o                         
  19   5  12       3573.08       3730.73       306.24 o                         
  21   5  12       4922.64       5417.06       310.42 o                         
  23   5  12       1437.37       1153.96       207.82 o                         
  25   5  12       1529.11       1088.34       380.34 o                         
 -26   6  12          0.72        179.88       234.49 o                         
 -24   6  12        242.57        250.94        94.94 o                         
 -22   6  12        138.53         98.37        80.79 o                         
 -20   6  12        577.69        633.59       157.18 o                         
 -18   6  12        531.79        656.10       101.92 o                         
 -16   6  12         46.14        251.26        62.50 o                         
 -14   6  12       2165.07       2156.59       122.99 o                         
 -12   6  12         71.52        170.56        42.35 o                         
 -10   6  12         15.00         19.42        36.57 o                         
  -8   6  12        240.13        117.75        60.56 o                         
  -6   6  12          1.50          8.03        40.55 o                         
  -4   6  12       1298.42       1263.60        86.70 o                         
  -2   6  12        634.63        492.68        80.63 o                         
   0   6  12        809.30        886.72        79.54 o                         
   2   6  12       4626.70       4742.78       194.09 o                         
   4   6  12       1814.03       1832.39        98.73 o                         
   6   6  12        504.76        447.51        48.23 o                         
   8   6  12        490.73        455.59        63.73 o                         
  10   6  12        269.91        534.15       163.30 o                         
  12   6  12        389.60        448.80       158.55 o                         
  14   6  12         94.21        288.94       150.65 o                         
  16   6  12       2346.95       3073.53       339.14 o                         
  18   6  12        113.44        651.56       401.40 o                         
  20   6  12         61.29        133.45       390.24 o                         
  22   6  12          3.94       1093.68       329.81 o                         
 -25   7  12       1967.46       2006.83       418.46 o                         
 -23   7  12       6033.19       6613.30       487.26 o                         
 -21   7  12       5617.18       5260.50       357.18 o                         
 -19   7  12          0.95        160.87        94.32 o                         
 -17   7  12       2084.78       2336.57       227.09 o                         
 -15   7  12       8628.39       8117.91       316.29 o                         
 -13   7  12       5890.09       5742.58       330.66 o                         
 -11   7  12        449.28        540.93       100.91 o                         
  -9   7  12       4361.50       4453.50       235.12 o                         
  -7   7  12       6060.01       6043.78       212.97 o                         
  -5   7  12          7.25         66.24       101.39 o                         
  -3   7  12       7440.98       7615.46       258.27 o                         
  -1   7  12       7622.29       8225.63       276.49 o                         
   1   7  12       4657.83       4543.76       210.96 o                         
   3   7  12        444.59        423.06        67.65 o                         
   5   7  12       7303.11       7458.21       276.93 o                         
   7   7  12      11087.82      11745.54       347.32 o                         
   9   7  12       1762.01       2015.37       185.96 o                         
  11   7  12       5238.36       5805.81       331.42 o                         
  13   7  12      11839.38      12324.58       448.67 o                         
  15   7  12       4796.53       5140.31       439.98 o                         
  17   7  12          1.57        144.86       199.75 o                         
  19   7  12       3959.28       3414.76       555.79 o                         
 -16   8  12       1008.63        694.42       251.12 o                         
 -14   8  12       7268.11       6966.85       401.80 o                         
 -12   8  12       8849.59       9327.08       469.99 o                         
 -10   8  12       8392.91       8260.84       337.47 o                         
  -8   8  12        298.48        392.21        92.59 o                         
  -6   8  12       7309.14       6940.88       278.66 o                         
  -4   8  12      19975.82      20023.24       464.84 o                         
  -2   8  12       2938.15       3037.30       190.01 o                         
   0   8  12       2798.16       2777.43       158.18 o                         
   2   8  12       9444.48       9459.17       291.27 o                         
   4   8  12       7887.93       7907.47       302.28 o                         
   6   8  12         26.69         57.31        99.76 o                         
   8   8  12       5696.30       5780.94       313.60 o                         
  10   8  12       9734.85       9457.19       403.54 o                         
  12   8  12       2355.71       2365.13       244.41 o                         
  14   8  12       5552.35       5591.56       575.73 o                         
 -11   9  12        117.08         14.74       178.91 o                         
  -9   9  12       4114.97       4142.77       323.30 o                         
  -7   9  12       2926.48       3048.71       274.15 o                         
  -5   9  12        193.45        162.93        97.73 o                         
  -3   9  12       2042.78       2395.69       345.31 o                         
  -1   9  12       6134.32       7018.35       394.30 o                         
   1   9  12        362.80        609.30       140.02 o                         
   3   9  12        141.23        184.98       132.62 o                         
   5   9  12       2507.44       2594.51       310.85 o                         
   7   9  12       4442.28       5881.92       840.95 o                         
   9   9  12        391.96        231.49       174.65 o                         
 -32   1  13      14825.82      14596.17       776.29 o                         
 -30   1  13       3973.25       4291.02       291.84 o                         
 -28   1  13       1127.72       1045.77       115.35 o                         
 -26   1  13        786.28        888.55       107.53 o                         
 -24   1  13      36601.80      36582.84       494.02 o                         
 -22   1  13       1788.24       2174.98       113.01 o                         
 -20   1  13       7788.57       8048.09       199.80 o                         
 -18   1  13       5394.59       5715.97       161.30 o                         
 -16   1  13      15401.28      16032.93       253.32 o                         
 -14   1  13       1931.52       2043.22        74.25 o                         
 -12   1  13      12812.23      13460.41       171.49 o                         
 -10   1  13      64361.92      63383.44       446.91 o                         
  -8   1  13      35035.70      32814.34       294.84 o                         
  -6   1  13      29168.39      32110.59       254.95 o                         
  -4   1  13        551.85        169.72        18.33 o                         
  -2   1  13      51284.77      51383.68       395.65 o                         
   0   1  13       8969.29       9456.33       139.22 o                         
   2   1  13       3900.88       3099.58       131.49 o                         
   4   1  13      49481.61      49749.34       579.08 o                         
   6   1  13      10026.08      10424.11       179.30 o                         
   8   1  13        208.42        385.05        34.22 o                         
  10   1  13      18884.76      18838.30       217.50 o                         
  12   1  13      22504.31      23106.27       260.42 o                         
  14   1  13       4039.93       4652.61       120.22 o                         
  16   1  13       1130.00       1485.64        86.59 o                         
  18   1  13      14702.72      15248.76       414.37 o                         
  20   1  13      17318.17      16981.60       309.85 o                         
  22   1  13        217.31        148.20        40.40 o                         
  24   1  13       2472.23       2607.57       164.23 o                         
  26   1  13       9893.44       9705.08       392.65 o                         
  28   1  13       6047.73       6076.42       327.68 o                         
 -33   2  13       6049.74       5472.88       723.32 o                         
 -31   2  13        453.50        250.31       117.13 o                         
 -29   2  13      12985.77      13498.80       511.63 o                         
 -27   2  13      30183.34      30923.22       740.05 o                         
 -25   2  13       5140.50       5716.40       306.83 o                         
 -23   2  13       2432.64       2352.54       132.65 o                         
 -21   2  13      51487.24      52318.84       728.18 o                         
 -19   2  13      35374.86      36500.86       526.21 o                         
 -17   2  13       1819.76       1530.46        70.53 o                         
 -15   2  13      13451.42      12737.14       181.35 o                         
 -13   2  13      40221.55      38937.93       280.31 o                         
 -11   2  13      15778.98      14610.72       154.51 o                         
  -9   2  13      17203.38      15681.10       291.19 o                         
  -7   2  13      77938.38      75028.23       697.24 o                         
  -5   2  13      16356.27      15089.37       145.83 o                         
  -3   2  13       2973.06       3427.39        91.59 o                         
  -1   2  13      14656.80      13652.25       174.17 o                         
   1   2  13      67973.25      66700.30       375.08 o                         
   3   2  13      23436.73      23742.67       245.46 o                         
   5   2  13      16642.50      16210.58       193.10 o                         
   7   2  13      70501.83      72005.92       508.95 o                         
   9   2  13      48704.66      50248.11       527.51 o                         
  11   2  13      11516.67      11586.65       178.39 o                         
  13   2  13       4473.68       5206.11       139.88 o                         
  15   2  13      54623.37      55306.93       653.86 o                         
  17   2  13      31352.24      30859.93       564.49 o                         
  19   2  13       2001.15       2145.43       159.47 o                         
  21   2  13      16403.20      16513.47       398.93 o                         
  23   2  13       9214.85       9557.36       314.21 o                         
  25   2  13        904.44        824.88        97.25 o                         
  27   2  13       3910.78       3768.14       252.09 o                         
 -32   3  13       1970.63       1668.95       433.36 o                         
 -30   3  13       9903.69       9564.94       458.45 o                         
 -28   3  13        783.61        652.63       150.76 o                         
 -26   3  13       6147.21       6248.36       340.13 o                         
 -24   3  13       6725.60       7320.88       397.34 o                         
 -22   3  13       4244.59       4035.41       169.60 o                         
 -20   3  13        905.43        455.54        69.46 o                         
 -18   3  13      10243.73       8025.78       679.90 o                         
 -16   3  13      10051.30      10498.21       210.15 o                         
 -14   3  13       1109.46       1163.11        51.91 o                         
 -12   3  13      13153.35      11807.31       171.17 o                         
 -10   3  13      36705.00      35223.20       315.52 o                         
  -8   3  13      21099.58      20416.71       193.00 o                         
  -6   3  13       1793.52       1800.46        53.61 o                         
  -4   3  13      41893.46      41011.50       634.62 o                         
  -2   3  13      18805.40      17130.23       276.38 o                         
   0   3  13      10647.68      10376.73       193.58 o                         
   2   3  13       6716.94       6846.77       132.00 o                         
   4   3  13      15768.06      16756.57       195.02 o                         
   6   3  13      13183.27      13463.21       173.00 o                         
   8   3  13        150.47        144.00        25.65 o                         
  10   3  13      16403.17      16924.52       224.31 o                         
  12   3  13      17008.19      16813.71       314.80 o                         
  14   3  13       1924.68       1819.82       122.95 o                         
  16   3  13       1290.01       1360.16       110.50 o                         
  18   3  13       7024.76       7486.54       338.89 o                         
  20   3  13       5093.13       5324.42       261.52 o                         
  22   3  13       2214.74       2313.01       177.18 o                         
  24   3  13       5124.90       5104.05       274.33 o                         
  26   3  13      10800.90       9215.78       589.55 o                         
  28   3  13       4506.98       3358.84       477.82 o                         
 -29   4  13        193.91        269.51       123.44 o                         
 -27   4  13         30.01        236.36       123.27 o                         
 -25   4  13       2067.34       1905.65       187.65 o                         
 -23   4  13        346.72        182.98        70.69 o                         
 -21   4  13        497.41        674.13        90.79 o                         
 -19   4  13        175.11        191.33        42.29 o                         
 -17   4  13       5302.73       5191.15       156.71 o                         
 -15   4  13        593.61        661.71        68.09 o                         
 -13   4  13        662.82        759.11        62.34 o                         
 -11   4  13       1227.25       1144.43        53.89 o                         
  -9   4  13         21.80         42.41        28.55 o                         
  -7   4  13       1723.92       1779.18        57.02 o                         
  -5   4  13        158.87        102.08        18.14 o                         
  -3   4  13        230.52        163.66        23.00 o                         
  -1   4  13       3024.74       3205.85        75.90 o                         
   1   4  13       7299.46       7032.03       118.53 o                         
   3   4  13       4314.91       4483.92       105.98 o                         
   5   4  13         14.46         40.38        23.91 o                         
   7   4  13         11.05         48.69        36.47 o                         
   9   4  13       2213.96       2319.80       107.48 o                         
  11   4  13        953.61        981.83        68.68 o                         
  13   4  13        505.17        319.22        61.50 o                         
  15   4  13        230.52        300.60       143.89 o                         
  17   4  13        223.92        353.71        84.64 o                         
  19   4  13       3553.05       3360.08       214.16 o                         
  21   4  13        810.98       1032.84       154.55 o                         
  23   4  13         12.97         76.19       119.93 o                         
  25   4  13          4.38       -178.34       178.34 o                         
  27   4  13        162.44        -37.39       202.69 o                         
 -28   5  13       1170.96       1255.76       215.92 o                         
 -26   5  13       2392.76       2470.56       201.08 o                         
 -24   5  13      19055.29      19106.04       511.89 o                         
 -22   5  13       2796.88       2929.43       212.04 o                         
 -20   5  13       4534.77       4555.71       245.24 o                         
 -18   5  13       5099.50       5020.90       181.54 o                         
 -16   5  13       9291.80       9294.90       238.17 o                         
 -14   5  13       1042.82        956.31        73.28 o                         
 -12   5  13       8181.54       8062.30       180.44 o                         
 -10   5  13      21710.19      20346.75       350.31 o                         
  -8   5  13       3639.26       3071.08       221.81 o                         
  -6   5  13        787.09        744.82        57.52 o                         
  -4   5  13      13437.94      13378.67       234.65 o                         
  -2   5  13      10436.22      10290.43       218.35 o                         
   0   5  13      11869.54      12445.32       198.00 o                         
   2   5  13       4450.42       4111.30       133.66 o                         
   4   5  13      23124.41      23200.08       366.37 o                         
   6   5  13      14226.62      13973.01       369.22 o                         
   8   5  13          9.30        118.16        41.01 o                         
  10   5  13      15567.10      15639.66       381.88 o                         
  12   5  13      21190.44      20702.81       788.47 o                         
  14   5  13       2287.49       2590.63       225.92 o                         
  16   5  13       1785.02       1719.88       171.05 o                         
  18   5  13      16690.46      16599.58       534.16 o                         
  20   5  13      11637.63      11051.99       436.57 o                         
  22   5  13        117.14        204.42        97.03 o                         
  24   5  13       4025.76       3911.45       370.17 o                         
 -25   6  13       4836.10       5305.06       444.50 o                         
 -23   6  13       5571.76       5288.30       321.36 o                         
 -21   6  13      11227.36      11172.60       494.43 o                         
 -19   6  13       8297.98       8120.87       310.36 o                         
 -17   6  13          1.44        -49.64        49.64 o                         
 -15   6  13      25043.99      24055.67       441.70 o                         
 -13   6  13      17843.45      18423.81       406.76 o                         
 -11   6  13       5962.69       5909.46       225.14 o                         
  -9   6  13       3148.69       2875.47       194.62 o                         
  -7   6  13      24376.81      24541.55       348.73 o                         
  -5   6  13      24622.86      25959.60       400.41 o                         
  -3   6  13       1036.84        915.87        70.83 o                         
  -1   6  13      25061.71      24123.58       656.90 o                         
   1   6  13      24111.55      24532.81       353.62 o                         
   3   6  13      18240.40      19104.86       358.09 o                         
   5   6  13        257.73        216.41        34.30 o                         
   7   6  13      15953.97      14520.36       508.70 o                         
   9   6  13      19072.94      19983.07       421.35 o                         
  11   6  13       3348.05       3215.56       259.20 o                         
  13   6  13       7634.25       7929.57       354.10 o                         
  15   6  13      23671.59      24108.13       631.04 o                         
  17   6  13       6747.72       6215.17       333.84 o                         
  19   6  13        640.01        498.15       114.18 o                         
  21   6  13      14975.01      12694.42       988.54 o                         
 -24   7  13       1143.61       1789.56       385.40 o                         
 -22   7  13       2834.00       2723.35       507.38 o                         
 -20   7  13        481.09        434.08       121.26 o                         
 -18   7  13       6668.50       6523.71       369.82 o                         
 -16   7  13       2550.69       2352.70       179.69 o                         
 -14   7  13        173.13         11.36        63.07 o                         
 -12   7  13       3508.43       3502.09       216.27 o                         
 -10   7  13       5541.72       5843.82       273.82 o                         
  -8   7  13       8054.56       8179.96       317.32 o                         
  -6   7  13         16.66         11.46        69.03 o                         
  -4   7  13       9894.28      10123.22       297.82 o                         
  -2   7  13      14335.92      14474.37       365.01 o                         
   0   7  13        211.54        386.24        70.08 o                         
   2   7  13        237.79        406.65        82.44 o                         
   4   7  13       6697.54       7466.73       326.01 o                         
   6   7  13       6776.55       7239.54       276.81 o                         
   8   7  13         14.59        173.65        62.29 o                         
  10   7  13       8830.17       9945.38       399.46 o                         
  12   7  13      10631.93      11555.24       437.04 o                         
  14   7  13       2704.68       2888.73       231.91 o                         
  16   7  13       1843.88       2077.65       204.74 o                         
 -15   8  13         39.11        -81.99       111.24 o                         
 -13   8  13        253.46        582.82       132.88 o                         
 -11   8  13        248.79        136.67       113.16 o                         
  -9   8  13        191.21        459.77       132.93 o                         
  -7   8  13         92.53        218.41       138.22 o                         
  -5   8  13        175.22        470.19       128.44 o                         
  -3   8  13         57.37         61.77        86.57 o                         
  -1   8  13        299.08        313.07        80.29 o                         
   1   8  13         18.73        342.35       249.52 o                         
   3   8  13        521.96        858.86       155.74 o                         
   5   8  13       2005.38       1749.60       149.15 o                         
   7   8  13       1114.97       1705.89       291.63 o                         
   9   8  13        201.15        517.52       155.98 o                         
  11   8  13          2.49         53.38       131.06 o                         
  13   8  13        169.20        612.76       435.01 o                         
  15   8  13        136.23        670.55       395.81 o                         
 -10   9  13       4491.39       4668.09       704.72 o                         
  -8   9  13       2736.74       2775.98       269.93 o                         
  -6   9  13         57.55        116.69       109.79 o                         
  -4   9  13       5149.32       4941.69       439.83 o                         
  -2   9  13       4910.83       5767.64       365.01 o                         
   0   9  13        397.48        218.58       117.39 o                         
   2   9  13        590.18        779.64       147.34 o                         
   4   9  13       7450.60       6771.06       674.20 o                         
   6   9  13       4490.50       5353.79       487.57 o                         
   8   9  13         89.13        236.65       273.01 o                         
 -30   0  14      20230.96      20245.62       606.39 o                         
 -28   0  14      31077.91      31187.27       826.47 o                         
 -26   0  14       4870.43       4869.86       314.33 o                         
 -24   0  14      30767.24      30577.91       919.27 o                         
 -22   0  14      26567.53      29999.07       428.89 o                         
 -20   0  14      68463.34      69541.48       564.12 o                         
 -18   0  14      18688.96      18795.31       408.43 o                         
 -16   0  14      25879.54      27637.82       470.38 o                         
 -14   0  14      43660.83      47603.98       818.64 o                         
 -12   0  14      13532.25      14633.90       390.46 o                         
 -10   0  14      24315.79      23619.38       283.70 o                         
  -8   0  14      69840.86      68824.30       988.82 o                         
  -6   0  14      87422.30      93923.30      1947.74 o                         
  -4   0  14      12797.26      13261.25       209.40 o                         
  -2   0  14       1058.52        593.43        52.95 o                         
   0   0  14       7571.96       6145.76       208.98 o                         
   2   0  14       8704.22       8669.95       295.44 o                         
   4   0  14      35716.23      37585.36       642.33 o                         
   6   0  14      65194.68      68374.49      1215.87 o                         
   8   0  14      12700.91      14273.36       240.74 o                         
  10   0  14       2181.32       2212.02       113.42 o                         
  12   0  14      22454.23      23278.76       461.73 o                         
  14   0  14      52907.02      55559.22       767.00 o                         
  16   0  14      34022.10      30113.38       763.72 o                         
  18   0  14      16365.92      16397.19       594.81 o                         
  20   0  14      31122.21      30681.43       859.77 o                         
  22   0  14      16049.30      14910.32       797.39 o                         
  24   0  14        276.98        454.95       123.21 o                         
  26   0  14       9851.04      10246.83       573.39 o                         
  28   0  14      20141.13      20400.43       839.02 o                         
 -33   1  14       3888.52       3507.86       398.48 o                         
 -31   1  14       4311.96       3937.00       254.91 o                         
 -29   1  14        151.61        122.52        63.85 o                         
 -27   1  14       6100.88       6265.77       279.74 o                         
 -25   1  14      16854.47      17491.74       404.34 o                         
 -23   1  14       6302.03       6552.42       196.80 o                         
 -21   1  14       3266.80       3076.59       121.36 o                         
 -19   1  14      14535.28      14511.40       259.98 o                         
 -17   1  14      19793.27      20557.87       304.74 o                         
 -15   1  14        313.22        373.76        37.82 o                         
 -13   1  14      19932.27      20392.57       283.46 o                         
 -11   1  14      51667.25      52536.69       644.19 o                         
  -9   1  14      17140.65      17696.20       190.08 o                         
  -7   1  14      28396.57      28381.42       221.18 o                         
  -5   1  14      31072.77      28864.80       318.90 o                         
  -3   1  14       7086.31       5586.38       113.07 o                         
  -1   1  14       8517.64       8894.14       138.42 o                         
   1   1  14       8151.16       7766.00       133.45 o                         
   3   1  14      27038.97      26900.60       287.78 o                         
   5   1  14      10476.12       9957.74       142.46 o                         
   7   1  14        727.09        849.88        44.31 o                         
   9   1  14      10825.98      11045.33       161.96 o                         
  11   1  14      11105.35      11702.78       162.38 o                         
  13   1  14        748.20        707.52        48.71 o                         
  15   1  14       3823.52       3818.27       119.18 o                         
  17   1  14      11743.96      11661.88       249.09 o                         
  19   1  14       9829.26       9319.39       227.99 o                         
  21   1  14         41.52         44.97        40.64 o                         
  23   1  14       8298.91       8870.12       295.78 o                         
  25   1  14       8071.04       8215.61       358.63 o                         
  27   1  14        156.77        213.75        77.46 o                         
  29   1  14      11880.76      12166.75       902.75 o                         
 -34   2  14        387.97        158.79       182.16 o                         
 -32   2  14         89.61       -198.12       212.02 o                         
 -30   2  14          3.76        109.72        77.86 o                         
 -28   2  14         39.18        143.75        77.89 o                         
 -26   2  14        573.24        462.07       101.02 o                         
 -24   2  14        486.30        442.22        76.16 o                         
 -22   2  14       7178.38       6801.69       178.90 o                         
 -20   2  14       3153.04       2963.04       113.33 o                         
 -18   2  14       7147.38       6902.68       162.07 o                         
 -16   2  14       1918.33       1910.04        77.96 o                         
 -14   2  14         58.06        120.34        25.76 o                         
 -12   2  14         10.95        117.51        25.78 o                         
 -10   2  14       1323.03       1462.20        53.24 o                         
  -8   2  14         70.96        119.94        18.82 o                         
  -6   2  14       2796.73       2942.56        68.09 o                         
  -4   2  14      16033.52      17486.57       280.97 o                         
  -2   2  14        362.83        587.41        36.83 o                         
   0   2  14       4804.69       5620.12       116.54 o                         
   2   2  14       8264.51       8917.45       162.12 o                         
   4   2  14         45.88         45.41        17.94 o                         
   6   2  14          9.75        -11.02        18.94 o                         
   8   2  14        178.06        129.77        24.93 o                         
  10   2  14        267.47        396.64        39.96 o                         
  12   2  14       1014.89       1184.14        69.71 o                         
  14   2  14        558.21        345.12        45.53 o                         
  16   2  14       1116.22        967.98       109.21 o                         
  18   2  14       2846.24       2540.18       150.79 o                         
  20   2  14         42.81        122.04        98.30 o                         
  22   2  14          7.32        100.09        68.96 o                         
  24   2  14        139.16        158.66        57.86 o                         
  26   2  14        365.87        340.00        88.69 o                         
  28   2  14        428.01        568.08       218.69 o                         
 -31   3  14      10894.00      11255.96       692.60 o                         
 -29   3  14         48.61        -69.09        90.24 o                         
 -27   3  14       3677.73       3470.99       262.33 o                         
 -25   3  14      18955.03      20048.26       567.46 o                         
 -23   3  14      10040.92      10003.89       315.70 o                         
 -21   3  14       4475.41       3415.51       330.56 o                         
 -19   3  14      12400.45      10810.18       819.91 o                         
 -17   3  14      20291.02      20431.27       303.43 o                         
 -15   3  14        501.43        472.62        39.07 o                         
 -13   3  14       5958.60       5427.87       197.93 o                         
 -11   3  14      21114.71      20856.57       235.66 o                         
  -9   3  14      10227.45      10444.88       132.87 o                         
  -7   3  14      30912.30      31734.71       233.17 o                         
  -5   3  14       8626.39       8068.40       117.47 o                         
  -3   3  14       1194.37        943.00        49.00 o                         
  -1   3  14      13455.07      14244.63       184.53 o                         
   1   3  14      17626.54      17541.30       274.70 o                         
   3   3  14      41925.44      43302.13       408.73 o                         
   5   3  14       9216.51       9145.23       143.94 o                         
   7   3  14       7617.44       7853.14       145.13 o                         
   9   3  14      25334.67      25680.09       293.36 o                         
  11   3  14      20989.78      21865.07       300.04 o                         
  13   3  14       1682.16       1453.40        83.27 o                         
  15   3  14       3744.65       4029.56       211.52 o                         
  17   3  14       8672.29       9373.08       332.56 o                         
  19   3  14       6818.47       7117.88       300.77 o                         
  21   3  14       2511.86       2387.18       183.44 o                         
  23   3  14      11538.34      11193.68       400.94 o                         
  25   3  14       7161.65       6733.83       286.58 o                         
 -30   4  14      10913.86      10859.02       874.75 o                         
 -28   4  14      25860.91      26071.49       643.91 o                         
 -26   4  14        879.77        966.29       128.80 o                         
 -24   4  14       2343.23       2281.88       195.26 o                         
 -22   4  14      34765.19      35679.27       709.55 o                         
 -20   4  14       3305.13       3683.37       184.01 o                         
 -18   4  14         40.33         25.83        23.12 o                         
 -16   4  14      30445.13      30011.54       419.52 o                         
 -14   4  14      18776.84      18860.32       281.79 o                         
 -12   4  14       3691.58       3488.76       117.96 o                         
 -10   4  14      10263.92      10361.27       171.19 o                         
  -8   4  14      58556.74      58761.77       345.36 o                         
  -6   4  14      22137.74      21062.37       280.52 o                         
  -4   4  14         38.63         80.69        20.75 o                         
  -2   4  14      45566.79      45508.57       449.10 o                         
   0   4  14      35574.02      34422.84       454.25 o                         
   2   4  14      10297.47      10233.52       153.95 o                         
   4   4  14       3161.86       2995.34        98.69 o                         
   6   4  14      36030.51      37318.76       361.26 o                         
   8   4  14      12476.78      13135.73       237.86 o                         
  10   4  14         33.32         91.37        32.30 o                         
  12   4  14      18810.62      19005.92       531.78 o                         
  14   4  14      41899.04      41921.45       849.70 o                         
  16   4  14       5669.06       5394.08       261.89 o                         
  18   4  14       3518.34       3844.17       226.32 o                         
  20   4  14      31923.14      32501.79       673.72 o                         
  22   4  14       7242.69       7431.57       334.15 o                         
  24   4  14          8.17        -37.42       137.02 o                         
  26   4  14       6512.84       5528.73       589.07 o                         
 -27   5  14       6235.64       6364.60       391.25 o                         
 -25   5  14       8222.86       8377.45       349.78 o                         
 -23   5  14       1416.39       1537.47       188.75 o                         
 -21   5  14        108.85        124.23        71.14 o                         
 -19   5  14       6569.45       6773.99       288.60 o                         
 -17   5  14       6237.66       6080.06       198.34 o                         
 -15   5  14       3680.86       3476.96       146.39 o                         
 -13   5  14       6833.19       7049.35       186.20 o                         
 -11   5  14      15909.05      15151.43       272.26 o                         
  -9   5  14        303.12        258.55        39.56 o                         
  -7   5  14        160.46         75.19        44.24 o                         
  -5   5  14      20595.38      20986.77       295.03 o                         
  -3   5  14      18555.72      19134.62       347.24 o                         
  -1   5  14        949.41        950.90        58.24 o                         
   1   5  14       1882.84       1639.50        69.56 o                         
   3   5  14      15171.97      15241.85       284.20 o                         
   5   5  14       3553.25       3708.86       126.10 o                         
   7   5  14        699.65        707.54        61.69 o                         
   9   5  14      19571.94      20523.37       513.12 o                         
  11   5  14      16698.27      16165.63       608.35 o                         
  13   5  14       1247.68       1587.65       153.68 o                         
  15   5  14        701.80       1050.45       160.84 o                         
  17   5  14       6361.76       7640.69       535.38 o                         
  19   5  14       1141.81       1471.21       287.11 o                         
  21   5  14         56.04        206.46        90.29 o                         
  23   5  14       6334.34       6520.92       487.48 o                         
 -26   6  14       1090.82       1195.77       230.34 o                         
 -24   6  14        410.27        599.74       173.76 o                         
 -22   6  14        423.73        452.79       129.05 o                         
 -20   6  14         20.76        107.74        83.62 o                         
 -18   6  14        156.55         94.83        73.06 o                         
 -16   6  14       2414.99       2432.74       172.34 o                         
 -14   6  14         12.70        168.21        59.95 o                         
 -12   6  14        492.35        435.53        65.69 o                         
 -10   6  14        209.99        179.99        39.60 o                         
  -8   6  14       1756.43       1808.99       121.54 o                         
  -6   6  14        200.90        176.58        47.26 o                         
  -4   6  14        144.55         57.66        53.55 o                         
  -2   6  14        724.22        786.08       147.32 o                         
   0   6  14        795.60       1011.81       148.39 o                         
   2   6  14        117.56        162.79        52.26 o                         
   4   6  14        733.10        925.14        94.23 o                         
   6   6  14        526.79        609.20       115.34 o                         
   8   6  14       1366.18       1605.34       229.30 o                         
  10   6  14        192.74        265.73        83.54 o                         
  12   6  14       2169.17       2021.99       446.24 o                         
  14   6  14         58.33        -16.61        84.03 o                         
  16   6  14          3.17         30.33        76.97 o                         
  18   6  14        540.36        648.21       154.23 o                         
  20   6  14       2214.49       3522.32       389.47 o                         
 -23   7  14       1561.01       1703.33       258.12 o                         
 -21   7  14       1506.74       1500.88       316.17 o                         
 -19   7  14      12009.67      12021.66       510.07 o                         
 -17   7  14       7868.94       7760.44       394.93 o                         
 -15   7  14       1843.24       1908.93       184.80 o                         
 -13   7  14       8142.60       8576.84       337.56 o                         
 -11   7  14      13724.44      13324.64       415.64 o                         
  -9   7  14        138.68        157.05        66.77 o                         
  -7   7  14        546.46        532.07        76.04 o                         
  -5   7  14       6363.32       6519.75       239.77 o                         
  -3   7  14       4495.02       4548.36       208.58 o                         
  -1   7  14         11.12         79.95        68.03 o                         
   1   7  14       1948.65       2173.85       154.41 o                         
   3   7  14      23968.10      24154.10       508.77 o                         
   5   7  14       3018.07       3296.87       234.27 o                         
   7   7  14         87.98         96.33        89.97 o                         
   9   7  14       8139.93       8864.75       377.31 o                         
  11   7  14       5030.96       5908.18       334.43 o                         
  13   7  14       1294.85       1281.77       161.71 o                         
  15   7  14       4556.73       4971.37       303.45 o                         
 -16   8  14       5029.21       5223.59       413.61 o                         
 -14   8  14      16849.45      18137.46       748.82 o                         
 -12   8  14       1155.70       1053.56       134.88 o                         
 -10   8  14       3205.57       3345.98       222.53 o                         
  -8   8  14      19521.40      19417.96       565.54 o                         
  -6   8  14      14129.52      14536.30       458.43 o                         
  -4   8  14        142.05         84.26        71.26 o                         
  -2   8  14      10161.17      10397.64       332.06 o                         
   0   8  14      19724.87      19562.78       422.19 o                         
   2   8  14         75.03        118.14        60.36 o                         
   4   8  14       1392.70       1578.92       143.99 o                         
   6   8  14       9213.93       9399.97       396.60 o                         
   8   8  14       5604.15       5423.96       308.91 o                         
  10   8  14          9.56         57.20        80.28 o                         
  12   8  14      10215.25       9086.93       699.07 o                         
  14   8  14       8053.88       7798.17       710.90 o                         
  -9   9  14       2603.12       2452.42       348.91 o                         
  -7   9  14          2.47         97.84        99.67 o                         
  -5   9  14       3931.61       3780.63       304.28 o                         
  -3   9  14       5156.41       5388.09       355.85 o                         
  -1   9  14         20.84        160.05       151.98 o                         
   1   9  14       3017.25       2938.27       312.62 o                         
   3   9  14       1189.47       2082.96       434.81 o                         
   5   9  14       6623.28       6514.86       477.01 o                         
   7   9  14        400.26        663.31       345.23 o                         
   9   9  14       4260.33       4587.52       622.69 o                         
 -32   1  15       3313.59       3208.60       365.10 o                         
 -30   1  15          7.34         47.77        82.57 o                         
 -28   1  15       6560.74       6710.29       273.11 o                         
 -26   1  15       8262.08       8910.84       297.64 o                         
 -24   1  15        782.59        878.77        91.99 o                         
 -22   1  15       1319.12       1539.84        88.54 o                         
 -20   1  15       9756.80      10154.25       221.76 o                         
 -18   1  15      29389.99      30865.50       341.36 o                         
 -16   1  15       5251.41       5312.18       135.63 o                         
 -14   1  15      27892.20      28331.68       309.74 o                         
 -12   1  15      39790.02      39180.67       523.92 o                         
 -10   1  15       3509.61       3038.68        85.83 o                         
  -8   1  15      33318.91      34642.58       404.95 o                         
  -6   1  15     108757.77     113474.71       905.41 o                         
  -4   1  15        953.73       1696.64        63.06 o                         
  -2   1  15       9070.85      11197.31       186.76 o                         
   0   1  15      18686.32      18052.76       206.71 o                         
   2   1  15      47738.29      50644.89       551.28 o                         
   4   1  15       3724.86       3856.87       103.18 o                         
   6   1  15       6994.77       7343.66       123.95 o                         
   8   1  15      46813.04      45653.25       513.97 o                         
  10   1  15       6170.22       6897.15       127.88 o                         
  12   1  15        269.57        256.97        31.91 o                         
  14   1  15       7792.90       8381.25       175.68 o                         
  16   1  15      32681.70      31797.15       371.43 o                         
  18   1  15       4208.17       4692.34       163.78 o                         
  20   1  15        874.01       1005.93        80.43 o                         
  22   1  15      13256.78      13834.04       366.30 o                         
  24   1  15       6116.20       6573.82       316.38 o                         
  26   1  15         64.75         71.48        63.72 o                         
  28   1  15       6888.08       6538.22       473.75 o                         
 -33   2  15        569.09        107.70       223.86 o                         
 -31   2  15      11313.71      11077.34       481.48 o                         
 -29   2  15      15235.87      15776.65       492.54 o                         
 -27   2  15          0.11        -28.53        66.97 o                         
 -25   2  15      27333.14      28444.59       662.95 o                         
 -23   2  15      32488.38      33198.77       494.50 o                         
 -21   2  15       4403.03       5089.70       152.30 o                         
 -19   2  15       4108.78       4102.46       129.86 o                         
 -17   2  15      42653.97      42252.09       516.67 o                         
 -15   2  15      27026.85      26781.13       266.01 o                         
 -13   2  15       1886.23       1744.34        61.57 o                         
 -11   2  15      23943.30      23370.18       237.93 o                         
  -9   2  15      64060.39      59194.12      1134.76 o                         
  -7   2  15      26018.89      24673.49       271.11 o                         
  -5   2  15       2815.08       2204.42        61.92 o                         
  -3   2  15      98303.34      96652.32       540.57 o                         
  -1   2  15      49085.76      49062.96       372.33 o                         
   1   2  15       3368.58       3586.88        93.83 o                         
   3   2  15      30289.98      28397.16       248.32 o                         
   5   2  15      87445.82      87959.79       484.55 o                         
   7   2  15      14887.80      15633.56       190.48 o                         
   9   2  15       8759.62       8576.76       156.06 o                         
  11   2  15      43951.71      44538.53       482.63 o                         
  13   2  15      39304.71      40626.77       458.79 o                         
  15   2  15      10545.83      10024.19       228.46 o                         
  17   2  15       8414.03       8895.20       275.98 o                         
  19   2  15      39666.54      37203.40       583.92 o                         
  21   2  15       7764.73       7680.01       277.90 o                         
  23   2  15       1438.07       1266.97       121.67 o                         
  25   2  15      12884.62      12426.47       442.41 o                         
  27   2  15      12298.66      12234.07       570.66 o                         
 -30   3  15        109.23         91.21       104.07 o                         
 -28   3  15       3897.48       4069.34       256.28 o                         
 -26   3  15       5744.27       5988.44       322.15 o                         
 -24   3  15       1492.90       1456.82       153.67 o                         
 -22   3  15       1058.85        838.14       105.10 o                         
 -20   3  15       8999.60       8376.86       568.76 o                         
 -18   3  15       2789.61       2882.03       104.65 o                         
 -16   3  15        381.23        380.18        38.12 o                         
 -14   3  15      29151.70      28348.44       392.87 o                         
 -12   3  15      24783.31      24655.31       269.78 o                         
 -10   3  15        521.18        494.95        33.02 o                         
  -8   3  15      31037.68      30836.18       309.87 o                         
  -6   3  15      22028.30      21667.23       206.51 o                         
  -4   3  15      34022.93      34608.59       278.26 o                         
  -2   3  15        703.69        629.05        45.79 o                         
   0   3  15       4781.41       3959.42       125.63 o                         
   2   3  15      23871.15      24129.44       273.41 o                         
   4   3  15       5719.68       5713.15       120.63 o                         
   6   3  15       5552.26       5447.70       123.27 o                         
   8   3  15      15821.64      16981.67       244.20 o                         
  10   3  15      21560.46      21779.27       279.58 o                         
  12   3  15        181.33        263.51        38.81 o                         
  14   3  15       9087.74       8705.01       288.38 o                         
  16   3  15      14101.48      14948.32       416.30 o                         
  18   3  15      10950.33      10315.06       358.10 o                         
  20   3  15        933.17       1122.50       135.58 o                         
  22   3  15       8195.18       8647.89       353.03 o                         
  24   3  15       7878.68       7288.36       394.51 o                         
 -31   4  15         13.68        197.69       237.07 o                         
 -29   4  15        246.34        378.96       125.73 o                         
 -27   4  15        566.64        493.77        97.88 o                         
 -25   4  15          2.08         10.10        71.05 o                         
 -23   4  15          8.48         52.07        81.45 o                         
 -21   4  15         16.15        104.74        60.18 o                         
 -19   4  15       1667.20       1236.08       109.33 o                         
 -17   4  15        727.10        516.28        62.84 o                         
 -15   4  15         50.40         79.47        28.04 o                         
 -13   4  15         64.26         48.21        25.32 o                         
 -11   4  15        463.14        421.49        37.45 o                         
  -9   4  15        835.44        816.81        45.28 o                         
  -7   4  15        531.45        479.88        34.48 o                         
  -5   4  15       1098.21        900.96        48.25 o                         
  -3   4  15       9812.03       9113.31       287.73 o                         
  -1   4  15        136.14         71.67        21.79 o                         
   1   4  15        888.79       1013.08        50.19 o                         
   3   4  15       1040.39        983.78        53.69 o                         
   5   4  15       1922.31       1813.02        81.70 o                         
   7   4  15         72.03        134.10        41.91 o                         
   9   4  15         19.21         87.19        30.17 o                         
  11   4  15       2435.44       2414.35       111.50 o                         
  13   4  15       3356.59       3364.22       216.40 o                         
  15   4  15        169.68        178.99        77.88 o                         
  17   4  15          4.61        130.72        82.66 o                         
  19   4  15        873.90       1219.54       174.53 o                         
  21   4  15        964.10        922.83       121.13 o                         
  23   4  15         39.63        -11.91       113.11 o                         
  25   4  15          9.13        730.67       283.35 o                         
 -28   5  15       5322.45       5998.21       737.29 o                         
 -26   5  15       5283.98       5592.62       297.46 o                         
 -24   5  15        185.96        271.53       101.32 o                         
 -22   5  15       1592.16       1626.71       161.41 o                         
 -20   5  15      14595.10      14835.01       437.03 o                         
 -18   5  15      10297.01       9576.55       282.65 o                         
 -16   5  15        153.59        101.55        39.12 o                         
 -14   5  15      25273.97      24869.55       357.22 o                         
 -12   5  15      17776.48      16596.72       262.53 o                         
 -10   5  15       5007.21       4726.55       130.11 o                         
  -8   5  15      16944.01      17301.83       297.56 o                         
  -6   5  15      14639.29      15196.31       253.62 o                         
  -4   5  15       4289.40       4513.55       143.81 o                         
  -2   5  15        141.41        144.79        28.65 o                         
   0   5  15       7502.71       6765.94       210.23 o                         
   2   5  15      36212.61      36990.97       968.11 o                         
   4   5  15       1356.17       1384.47        79.82 o                         
   6   5  15      10207.78       9865.68       214.34 o                         
   8   5  15      15145.29      16084.64       356.63 o                         
  10   5  15       4525.58       5173.54       352.75 o                         
  12   5  15       2190.26       2225.52       154.85 o                         
  14   5  15      10399.57      11455.44       415.36 o                         
  16   5  15      11183.49      12674.39       521.52 o                         
  18   5  15       2438.38       2706.50       217.91 o                         
  20   5  15       3665.31       3553.11       256.69 o                         
  22   5  15       5810.40       7206.41       511.14 o                         
 -25   6  15       7398.23       7850.44       538.04 o                         
 -23   6  15      16193.54      16605.78       628.54 o                         
 -21   6  15       4994.75       4822.06       328.72 o                         
 -19   6  15       2984.95       2903.20       193.04 o                         
 -17   6  15       5889.22       6036.80       271.48 o                         
 -15   6  15      14617.17      14853.68       376.69 o                         
 -13   6  15         13.24         52.14        51.88 o                         
 -11   6  15      12296.11      11958.11       315.86 o                         
  -9   6  15      26408.99      27324.51       424.03 o                         
  -7   6  15      10177.90      10437.34       254.27 o                         
  -5   6  15       8822.83       8665.55       283.17 o                         
  -3   6  15      33942.41      34480.39       538.91 o                         
  -1   6  15      37026.68      35334.86      1573.60 o                         
   1   6  15         32.02         92.64        45.61 o                         
   3   6  15      21075.26      21069.80       577.93 o                         
   5   6  15      33684.38      31805.84      1374.67 o                         
   7   6  15      12773.06      13803.86       412.86 o                         
   9   6  15        529.74        537.60       105.98 o                         
  11   6  15      12869.95      12962.24       520.48 o                         
  13   6  15      16423.77      17382.46       618.09 o                         
  15   6  15         64.69        149.89        78.46 o                         
  17   6  15       5699.85       5629.68       321.82 o                         
  19   6  15       9899.36      10222.46       619.54 o                         
 -24   7  15        903.74       1041.37       268.91 o                         
 -22   7  15       2725.71       2392.66       282.89 o                         
 -20   7  15       3402.50       3483.19       326.41 o                         
 -18   7  15       3158.31       3284.74       267.62 o                         
 -16   7  15        221.62        157.58        86.13 o                         
 -14   7  15       1822.28       1947.37       177.05 o                         
 -12   7  15      19542.38      20449.45       524.59 o                         
 -10   7  15         64.44         64.67        72.49 o                         
  -8   7  15       1235.31       1240.30       136.88 o                         
  -6   7  15       8267.88       8746.37       276.79 o                         
  -4   7  15       8945.20       9274.07       294.76 o                         
  -2   7  15        155.26        130.95       100.72 o                         
   0   7  15       8246.87       8974.83       307.41 o                         
   2   7  15       4181.35       4771.69       366.43 o                         
   4   7  15       3255.30       3469.95       203.45 o                         
   6   7  15       1604.67       2215.96       195.59 o                         
   8   7  15       8461.58       9772.59       397.14 o                         
  10   7  15       4544.73       5082.97       380.46 o                         
  12   7  15        419.80        398.99       102.85 o                         
  14   7  15       8375.17       8150.23       384.26 o                         
  16   7  15       6207.90       6358.76       636.56 o                         
 -15   8  15       2887.09       2734.40       332.20 o                         
 -13   8  15         15.90        203.84        85.77 o                         
 -11   8  15        261.74        389.82       108.13 o                         
  -9   8  15          0.21        208.52        80.53 o                         
  -7   8  15         19.96         -9.18        92.49 o                         
  -5   8  15        691.31        787.29       128.04 o                         
  -3   8  15        448.80        693.66       128.66 o                         
  -1   8  15         35.86        146.16       103.50 o                         
   1   8  15       1436.11       1425.78       126.11 o                         
   3   8  15         80.76        166.69       129.04 o                         
   5   8  15         51.59        573.35       235.86 o                         
   7   8  15        584.27        444.64       130.86 o                         
   9   8  15         17.87        296.52       124.15 o                         
  11   8  15        709.64        804.29       485.48 o                         
  13   8  15         24.41        561.32       407.51 o                         
 -10   9  15        781.95        812.05       246.46 o                         
  -8   9  15       2987.26       2723.25       267.73 o                         
  -6   9  15       4748.08       4931.56       352.78 o                         
  -4   9  15       3310.36       3680.95       301.88 o                         
  -2   9  15          6.14        -77.27        91.58 o                         
   0   9  15       4401.51       4448.52       389.49 o                         
   2   9  15       6060.57       6130.10       666.34 o                         
   4   9  15       1462.64       1954.98       430.59 o                         
   6   9  15       3064.45       3050.85       343.37 o                         
 -30   0  16      13387.61      14358.03       590.61 o                         
 -28   0  16        860.28        887.62       147.60 o                         
 -26   0  16      12515.93      13666.31       692.39 o                         
 -24   0  16      27078.78      28151.89       886.09 o                         
 -22   0  16         44.07         66.74       102.12 o                         
 -20   0  16      12160.84      12728.50       429.95 o                         
 -18   0  16      16882.02      18828.01       416.20 o                         
 -16   0  16      32400.72      35666.38       629.21 o                         
 -14   0  16        511.01        564.89        67.05 o                         
 -12   0  16      27410.13      28029.63       531.87 o                         
 -10   0  16      69350.42      70989.93       484.56 o                         
  -8   0  16      24025.48      25290.71       510.76 o                         
  -6   0  16       6709.96       6190.00       187.64 o                         
  -4   0  16      73000.73      73255.18      1060.25 o                         
  -2   0  16     176076.98     196355.19      2251.94 o                         
   0   0  16       1161.92       1365.05        94.22 o                         
   2   0  16      21632.23      20487.81       513.93 o                         
   4   0  16      48966.93      51831.45       704.81 o                         
   6   0  16        497.11        668.18        55.56 o                         
   8   0  16      49108.44      52299.34       876.09 o                         
  10   0  16      75305.48      75757.05      1407.27 o                         
  12   0  16      20937.10      21081.52       788.84 o                         
  14   0  16        894.55        764.78        96.47 o                         
  16   0  16      31033.19      31874.84       513.12 o                         
  18   0  16      44011.59      43075.00       718.08 o                         
  20   0  16       9716.59       8963.17       337.61 o                         
  22   0  16       7254.70       7087.14       444.23 o                         
  24   0  16      11807.73      11763.91       594.91 o                         
  26   0  16       7064.15       6834.41       472.94 o                         
  28   0  16         65.99         23.29       365.69 o                         
 -33   1  16        836.59        659.32       381.14 o                         
 -31   1  16       1118.41        623.15       117.28 o                         
 -29   1  16       5905.99       5579.25       254.68 o                         
 -27   1  16       8778.05       9066.11       309.24 o                         
 -25   1  16        271.61        218.20        67.02 o                         
 -23   1  16       1436.28       1453.20       125.56 o                         
 -21   1  16       5424.83       6078.36       174.77 o                         
 -19   1  16      12270.13      13036.42       225.96 o                         
 -17   1  16        114.89        121.84        27.69 o                         
 -15   1  16      17773.93      18097.15       279.12 o                         
 -13   1  16      15375.49      15331.73       196.64 o                         
 -11   1  16        272.25        198.50        20.99 o                         
  -9   1  16      34279.55      33818.82       442.23 o                         
  -7   1  16      35054.82      35492.98       348.08 o                         
  -5   1  16       6697.78       7153.20       132.02 o                         
  -3   1  16       2214.79       1834.01        74.17 o                         
  -1   1  16      26319.88      25640.66       269.75 o                         
   1   1  16      38866.70      40757.09       345.93 o                         
   3   1  16       1746.77       1774.44        79.58 o                         
   5   1  16      20113.64      20851.22       189.64 o                         
   7   1  16      48211.50      48689.27       416.78 o                         
   9   1  16      18717.66      18685.93       231.98 o                         
  11   1  16        159.30        132.11        29.39 o                         
  13   1  16       9648.77       9859.66       210.60 o                         
  15   1  16      22997.68      21544.76       325.96 o                         
  17   1  16       2563.87       2647.98       148.79 o                         
  19   1  16      12687.87      11929.08       324.26 o                         
  21   1  16      12852.32      12839.30       349.97 o                         
  23   1  16       2553.98       2445.98       161.00 o                         
  25   1  16       2261.02       2302.64       196.66 o                         
  27   1  16       8673.33       8135.93       433.82 o                         
 -32   2  16        662.48        577.97       227.17 o                         
 -30   2  16        870.96        701.46       117.61 o                         
 -28   2  16         19.90        -11.46        71.10 o                         
 -26   2  16        266.47        300.90        76.49 o                         
 -24   2  16       1525.90       1486.76       158.00 o                         
 -22   2  16         50.48         12.72        33.31 o                         
 -20   2  16         53.94         10.90        32.06 o                         
 -18   2  16        281.40        382.13        44.37 o                         
 -16   2  16       1520.11       1693.43        77.02 o                         
 -14   2  16        545.82        697.53        45.09 o                         
 -12   2  16         44.47         69.52        24.30 o                         
 -10   2  16        826.20        741.95        41.75 o                         
  -8   2  16          0.75          3.39        17.04 o                         
  -6   2  16       1039.64       1096.55        41.90 o                         
  -4   2  16       3652.03       4113.72       101.12 o                         
  -2   2  16        144.00        171.40        24.81 o                         
   0   2  16      14174.05      16382.10       194.20 o                         
   2   2  16       1048.55       1295.06        58.02 o                         
   4   2  16       1260.55       1280.90        91.83 o                         
   6   2  16        618.94        785.64        41.78 o                         
   8   2  16        321.24        229.65        31.07 o                         
  10   2  16       1169.98       1199.09        76.25 o                         
  12   2  16       1346.23       1214.45        80.82 o                         
  14   2  16         17.46         65.27        33.41 o                         
  16   2  16        184.30        214.37        42.43 o                         
  18   2  16         31.13        199.65        68.61 o                         
  20   2  16          0.02         58.15        54.95 o                         
  22   2  16        484.12        489.35        84.78 o                         
  24   2  16          5.72         37.60        61.20 o                         
  26   2  16        521.60        390.57       111.02 o                         
  28   2  16        956.78       1303.19       324.44 o                         
 -31   3  16       2182.70       1905.01       300.73 o                         
 -29   3  16       4323.52       4284.99       274.26 o                         
 -27   3  16       9083.47       9730.33       417.31 o                         
 -25   3  16        876.70        710.93       115.38 o                         
 -23   3  16       5834.35       6130.37       303.70 o                         
 -21   3  16       7944.79       7943.76       244.84 o                         
 -19   3  16      22346.73      21740.02       382.13 o                         
 -17   3  16         24.73         12.29        28.83 o                         
 -15   3  16      27510.31      25312.93       634.14 o                         
 -13   3  16      25637.74      25725.05       403.74 o                         
 -11   3  16       2648.12       2739.76        76.21 o                         
  -9   3  16      17029.71      16176.99       180.46 o                         
  -7   3  16      21198.77      20940.07       205.22 o                         
  -5   3  16       3338.33       3024.83        74.37 o                         
  -3   3  16       4295.22       3951.35       116.01 o                         
  -1   3  16      19058.35      18348.98       193.92 o                         
   1   3  16      31234.27      32064.26       289.32 o                         
   3   3  16        200.08        194.58        26.13 o                         
   5   3  16      12293.60      12992.45       198.88 o                         
   7   3  16      16526.59      16446.23       232.26 o                         
   9   3  16        637.46        727.52        56.48 o                         
  11   3  16       9770.54       9012.20       218.37 o                         
  13   3  16       7094.72       7641.79       215.44 o                         
  15   3  16      19957.87      19495.10       474.08 o                         
  17   3  16       2249.01       2280.28       171.35 o                         
  19   3  16      17465.57      16540.92       467.71 o                         
  21   3  16       6227.60       6416.93       267.13 o                         
  23   3  16       2669.80       2536.52       182.40 o                         
  25   3  16        789.51        627.09       132.08 o                         
  27   3  16      10675.53      10259.42       827.32 o                         
 -30   4  16       4547.75       5194.33       617.04 o                         
 -28   4  16         22.87         41.62       116.45 o                         
 -26   4  16      17331.49      18481.06       569.58 o                         
 -24   4  16      16814.52      17653.22       529.92 o                         
 -22   4  16       2806.35       2563.62       197.22 o                         
 -20   4  16       4803.37       5713.62       326.41 o                         
 -18   4  16      19826.85      21224.96       424.69 o                         
 -16   4  16      11875.97      11739.50       252.81 o                         
 -14   4  16         10.85         83.87        34.89 o                         
 -12   4  16      27617.77      26147.47       325.41 o                         
 -10   4  16      40026.48      39232.19       305.80 o                         
  -8   4  16       8989.04       8725.88       145.73 o                         
  -6   4  16       1438.20       1372.12        61.33 o                         
  -4   4  16      48645.88      47650.24       849.06 o                         
  -2   4  16      18823.36      16428.18       407.44 o                         
   0   4  16        116.18         87.29        24.62 o                         
   2   4  16      43327.86      44989.20       522.79 o                         
   4   4  16      41983.55      43163.95       550.43 o                         
   6   4  16       2945.78       3131.25       130.27 o                         
   8   4  16      15326.45      15460.94       257.53 o                         
  10   4  16      31376.11      32332.71       507.17 o                         
  12   4  16      11449.97      11116.79       491.12 o                         
  14   4  16       3055.34       2945.43       203.88 o                         
  16   4  16      20109.09      20541.96       517.28 o                         
  18   4  16      23564.57      22883.07       563.49 o                         
  20   4  16       4169.33       3681.28       238.20 o                         
  22   4  16       3868.96       3879.15       297.60 o                         
  24   4  16      16421.62      14902.66       958.54 o                         
 -27   5  16        701.95       1046.69       207.68 o                         
 -25   5  16        622.37        638.44       120.50 o                         
 -23   5  16       2733.01       2709.42       208.52 o                         
 -21   5  16      17681.61      17965.00       494.09 o                         
 -19   5  16       3627.40       3597.20       212.81 o                         
 -17   5  16        149.99         87.61        92.64 o                         
 -15   5  16       7096.80       7139.36       214.27 o                         
 -13   5  16      17706.94      17600.00       275.59 o                         
 -11   5  16          0.56         21.62        31.87 o                         
  -9   5  16       6065.36       5632.89       234.14 o                         
  -7   5  16      15097.92      15225.27       269.54 o                         
  -5   5  16       1958.26       1966.19       104.29 o                         
  -3   5  16        395.84        339.89        41.12 o                         
  -1   5  16      13897.86      13064.58       474.03 o                         
   1   5  16      10860.87      10200.51       345.32 o                         
   3   5  16       1138.54       1080.15        74.53 o                         
   5   5  16       5541.32       5450.25       171.87 o                         
   7   5  16       7987.90       8532.45       245.32 o                         
   9   5  16       1279.00       1474.80       118.80 o                         
  11   5  16        813.43        977.87       106.79 o                         
  13   5  16      24730.02      24610.45       740.45 o                         
  15   5  16      11640.44      11754.64       561.39 o                         
  17   5  16        568.49        579.76       123.34 o                         
  19   5  16        363.70        704.22       171.01 o                         
  21   5  16      16172.22      15888.15       621.17 o                         
  23   5  16       1143.01       1648.00       381.30 o                         
 -26   6  16         17.47        -70.43       145.66 o                         
 -24   6  16         30.67        139.49       107.45 o                         
 -22   6  16          6.75         80.66       132.84 o                         
 -20   6  16        173.02        176.70        90.49 o                         
 -18   6  16        107.66        174.18        78.47 o                         
 -16   6  16        188.72        344.68       115.97 o                         
 -14   6  16          1.47         13.39        53.02 o                         
 -12   6  16        411.51        357.67        66.28 o                         
 -10   6  16          0.49         75.68        33.42 o                         
  -8   6  16       1338.11       1291.85       122.25 o                         
  -6   6  16        246.88        265.52        59.94 o                         
  -4   6  16       1299.44       1337.08       112.47 o                         
  -2   6  16         12.96         96.86        71.13 o                         
   0   6  16        225.16        294.95        47.59 o                         
   2   6  16        882.61        804.26       100.78 o                         
   4   6  16        202.88        418.27       104.00 o                         
   6   6  16          7.51        165.08        78.05 o                         
   8   6  16          1.12        226.90       111.18 o                         
  10   6  16        435.36       1277.54       500.96 o                         
  12   6  16         45.07        609.58       527.89 o                         
  14   6  16        100.26        194.19        87.93 o                         
  16   6  16        807.25        998.11       268.49 o                         
  18   6  16         28.84        375.46       288.02 o                         
 -23   7  16        930.50        863.14       187.54 o                         
 -21   7  16       5600.27       5413.34       417.05 o                         
 -19   7  16       2027.47       1745.38       205.14 o                         
 -17   7  16          7.45         99.17        69.35 o                         
 -15   7  16       8698.74       9114.75       407.02 o                         
 -13   7  16      14055.08      14697.17       454.87 o                         
 -11   7  16        165.38        -19.70        96.08 o                         
  -9   7  16       4212.31       3720.77       228.86 o                         
  -7   7  16      11938.95      11983.87       404.03 o                         
  -5   7  16        193.12        207.67        62.84 o                         
  -3   7  16       1068.18        819.75        95.67 o                         
  -1   7  16      11491.51      11811.13       352.34 o                         
   1   7  16      11271.36      11368.47       352.94 o                         
   3   7  16         14.85        188.03        78.26 o                         
   5   7  16      10690.37      10564.88       356.61 o                         
   7   7  16      10383.47      11267.27       427.42 o                         
   9   7  16       1996.12       2330.79       210.80 o                         
  11   7  16         75.75        148.66        92.31 o                         
  13   7  16       2133.28       2853.46       238.89 o                         
  15   7  16       1401.74       1350.38       321.15 o                         
  17   7  16        429.12        450.66       232.44 o                         
 -16   8  16       4841.50       5575.43       570.35 o                         
 -14   8  16        168.62        247.53       107.52 o                         
 -12   8  16       7440.46       8095.33       359.25 o                         
 -10   8  16       8972.05       9100.00       375.36 o                         
  -8   8  16        972.45        906.86       127.95 o                         
  -6   8  16       7792.76       8066.45       354.97 o                         
  -4   8  16      17398.85      18083.75       525.69 o                         
  -2   8  16       7108.12       6730.43       326.10 o                         
   0   8  16         31.44        166.35        82.84 o                         
   2   8  16       8177.59       8158.87       317.41 o                         
   4   8  16      15233.16      15333.50       505.84 o                         
   6   8  16        490.63        643.05       119.73 o                         
   8   8  16       2635.64       2816.39       316.91 o                         
  10   8  16      10284.70       9510.86      1135.03 o                         
  12   8  16       4148.86       4254.79       547.92 o                         
 -11   9  16        821.12       1040.66       295.08 o                         
  -9   9  16       5994.94       6062.63       648.26 o                         
  -7   9  16       1644.06       1651.46       259.48 o                         
  -5   9  16       1422.93       1386.20       192.94 o                         
  -3   9  16       1181.09       1154.25       184.22 o                         
  -1   9  16       3787.76       4032.64       382.62 o                         
   1   9  16       2277.31       2841.64       509.48 o                         
   3   9  16        224.10          5.61       167.64 o                         
   5   9  16       2536.61       2738.91       512.13 o                         
   7   9  16       4386.87       5408.28       679.69 o                         
 -32   1  17       8189.91       8832.82       614.36 o                         
 -30   1  17       2362.38       2165.60       218.80 o                         
 -28   1  17       2246.49       2211.23       158.64 o                         
 -26   1  17        274.07        181.61        58.25 o                         
 -24   1  17      11871.68      12039.31       365.92 o                         
 -22   1  17       3307.36       3487.13       127.10 o                         
 -20   1  17       3086.91       2818.69       108.78 o                         
 -18   1  17       4806.82       4913.85       157.51 o                         
 -16   1  17       9570.59      10146.52       217.88 o                         
 -14   1  17      18596.16      17941.10       257.07 o                         
 -12   1  17         13.82         30.02        18.63 o                         
 -10   1  17      37925.73      38892.84       525.60 o                         
  -8   1  17      36304.31      35229.30       427.97 o                         
  -6   1  17         13.25         54.78        16.54 o                         
  -4   1  17       4680.08       5002.00       122.73 o                         
  -2   1  17     103211.99     110415.52       713.14 o                         
   0   1  17      22575.54      23169.82       250.80 o                         
   2   1  17         24.87         44.02        19.41 o                         
   4   1  17      27296.18      27776.98       215.83 o                         
   6   1  17      34006.39      33784.14       282.98 o                         
   8   1  17        482.28        502.28        39.51 o                         
  10   1  17       6522.90       6552.51       164.76 o                         
  12   1  17      30347.16      30052.28       431.89 o                         
  14   1  17      10354.04      10599.93       227.67 o                         
  16   1  17       7056.49       6154.62       181.15 o                         
  18   1  17      30934.16      29167.39       500.98 o                         
  20   1  17      15789.66      15889.13       386.61 o                         
  22   1  17        134.01        236.54        56.11 o                         
  24   1  17        557.86        721.63       114.10 o                         
  26   1  17       7075.97       6974.01       344.81 o                         
  28   1  17       1096.30        984.24       273.88 o                         
 -33   2  17       7138.47       6194.39       797.54 o                         
 -31   2  17        337.59        280.22       147.65 o                         
 -29   2  17       4198.68       4575.26       270.03 o                         
 -27   2  17      13860.40      15079.81       509.57 o                         
 -25   2  17       9993.98      10473.38       406.07 o                         
 -23   2  17         31.37         56.40        74.35 o                         
 -21   2  17      14963.81      15524.57       259.42 o                         
 -19   2  17      22936.17      23975.23       407.79 o                         
 -17   2  17       8723.79       8706.83       170.24 o                         
 -15   2  17       2041.70       2118.23        76.17 o                         
 -13   2  17      39124.29      38092.33       572.70 o                         
 -11   2  17      37495.25      35370.06       327.57 o                         
  -9   2  17       2032.81       1752.73        60.13 o                         
  -7   2  17      37543.79      37798.84       324.27 o                         
  -5   2  17      66316.62      64869.22       546.76 o                         
  -3   2  17      48755.81      49778.46       447.77 o                         
  -1   2  17        286.70        420.48        29.82 o                         
   1   2  17      92367.24      93967.02       665.33 o                         
   3   2  17      65249.85      67160.50       578.53 o                         
   5   2  17       2121.38       2091.06        65.49 o                         
   7   2  17      32001.93      31781.82       359.73 o                         
   9   2  17      59736.89      59960.30       591.53 o                         
  11   2  17       9794.32       9054.88       238.89 o                         
  13   2  17       5837.44       5928.09       197.46 o                         
  15   2  17      41373.79      39870.72       476.32 o                         
  17   2  17      19905.78      19839.34       417.69 o                         
  19   2  17        479.55        434.42        72.84 o                         
  21   2  17       7199.56       7047.09       271.81 o                         
  23   2  17      15365.07      14903.24       407.73 o                         
  25   2  17       3663.65       3123.06       276.30 o                         
  27   2  17        141.20       -204.62       208.09 o                         
 -30   3  17       9786.50      10464.63       543.66 o                         
 -28   3  17       1552.29       1467.60       171.87 o                         
 -26   3  17       1139.96        824.09       123.50 o                         
 -24   3  17       3010.51       3176.88       223.72 o                         
 -22   3  17      11743.97      11472.76       398.69 o                         
 -20   3  17       1496.93       1416.64        77.95 o                         
 -18   3  17        614.58        690.76        56.13 o                         
 -16   3  17      16626.09      15881.98       512.04 o                         
 -14   3  17       5359.81       5510.61       138.55 o                         
 -12   3  17       1469.74       1361.05        65.53 o                         
 -10   3  17      20816.72      20201.03       222.82 o                         
  -8   3  17      16316.89      16100.48       184.42 o                         
  -6   3  17      12057.29      11928.44       167.31 o                         
  -4   3  17      20560.64      20747.21       230.46 o                         
  -2   3  17      15316.42      14749.17       190.53 o                         
   0   3  17      39979.40      40740.02       409.96 o                         
   2   3  17        152.03        143.99        34.68 o                         
   4   3  17      21109.82      21660.97       269.27 o                         
   6   3  17      16880.52      17087.19       251.03 o                         
   8   3  17       2399.88       2280.41        91.03 o                         
  10   3  17      12987.50      12392.86       261.35 o                         
  12   3  17      20092.99      19832.85       356.47 o                         
  14   3  17      30964.09      29716.40       584.64 o                         
  16   3  17        349.08        319.75        83.66 o                         
  18   3  17       6807.55       6782.63       303.30 o                         
  20   3  17      16839.63      16284.45       568.62 o                         
  22   3  17       1647.74       1788.25       168.42 o                         
  24   3  17       3164.91       2532.39       198.20 o                         
  26   3  17       2262.96       1560.04       340.23 o                         
 -31   4  17        167.95        265.21       180.59 o                         
 -29   4  17         80.84        110.64       123.65 o                         
 -27   4  17          6.50         51.63        85.11 o                         
 -25   4  17        193.34         67.75        68.10 o                         
 -23   4  17        115.21         28.10        77.73 o                         
 -21   4  17       1123.34        842.84       118.91 o                         
 -19   4  17        157.92        211.96        74.11 o                         
 -17   4  17          0.24         53.39        27.31 o                         
 -15   4  17         23.60         67.00        30.49 o                         
 -13   4  17        202.14        202.96        32.72 o                         
 -11   4  17        350.74        324.15        38.04 o                         
  -9   4  17        160.26        146.23        32.72 o                         
  -7   4  17       1092.51       1114.46        69.50 o                         
  -5   4  17       5036.50       5243.90       182.09 o                         
  -3   4  17       2602.80       2328.25        74.59 o                         
  -1   4  17        185.59        111.76        33.53 o                         
   1   4  17       4200.29       3841.65       110.11 o                         
   3   4  17         49.77        118.85        28.86 o                         
   5   4  17        389.75        429.58        57.40 o                         
   7   4  17        301.30        240.49        46.99 o                         
   9   4  17        356.99        344.51        57.30 o                         
  11   4  17        402.44        311.28        53.52 o                         
  13   4  17       2751.84       2586.53       185.05 o                         
  15   4  17         21.16        160.73       101.43 o                         
  17   4  17        431.66        460.80       139.60 o                         
  19   4  17        145.15        185.29        80.28 o                         
  21   4  17          0.39        310.36        96.76 o                         
  23   4  17        381.27        950.01       533.84 o                         
  25   4  17          6.14        435.67       267.69 o                         
 -28   5  17        334.27        390.61       231.34 o                         
 -26   5  17       2316.66       2151.66       285.41 o                         
 -24   5  17       3248.64       3223.37       231.13 o                         
 -22   5  17       3025.27       3080.96       217.86 o                         
 -20   5  17         73.46        121.36        62.99 o                         
 -18   5  17       4260.21       4383.60       196.01 o                         
 -16   5  17      17706.29      17359.29       341.59 o                         
 -14   5  17       9850.84       9436.07       241.55 o                         
 -12   5  17          1.61        -18.11        27.23 o                         
 -10   5  17      22729.12      22382.54       498.18 o                         
  -8   5  17      10446.95      10358.71       244.76 o                         
  -6   5  17       8160.06       8069.86       205.29 o                         
  -4   5  17       4200.22       4287.90       138.24 o                         
  -2   5  17      12658.57      12308.85       368.46 o                         
   0   5  17      20600.22      20339.14       480.06 o                         
   2   5  17       2134.96       1998.33        89.45 o                         
   4   5  17      14093.08      14136.60       340.03 o                         
   6   5  17       8237.02       8553.14       233.09 o                         
   8   5  17       2568.16       2690.06       133.47 o                         
  10   5  17       3053.55       2631.37       312.00 o                         
  12   5  17       1253.81       1791.13       269.66 o                         
  14   5  17       9558.64      10566.04       497.80 o                         
  16   5  17         39.62        115.39        79.53 o                         
  18   5  17       9237.95       9985.89       664.63 o                         
  20   5  17      13770.09      13832.56       582.30 o                         
  22   5  17        514.15        414.22       209.92 o                         
 -25   6  17       8075.28       8180.47       546.54 o                         
 -23   6  17        127.16        422.07       182.11 o                         
 -21   6  17       6907.26       7394.61       404.69 o                         
 -19   6  17      19967.91      19077.43       495.91 o                         
 -17   6  17       8835.71       8781.17       345.11 o                         
 -15   6  17       2561.65       2869.06       173.07 o                         
 -13   6  17      17874.66      18248.14       481.41 o                         
 -11   6  17       7609.29       7519.77       257.37 o                         
  -9   6  17        617.23        615.71        60.64 o                         
  -7   6  17       9228.66       9384.98       251.07 o                         
  -5   6  17      27135.34      28525.13       537.19 o                         
  -3   6  17       5996.80       6269.47       241.93 o                         
  -1   6  17       7629.88       6963.37       319.12 o                         
   1   6  17      18861.56      19120.13       497.79 o                         
   3   6  17      38068.42      40934.16       774.80 o                         
   5   6  17       1356.28       1385.64       134.63 o                         
   7   6  17      10578.64      10376.30       346.33 o                         
   9   6  17      20857.04      21762.36       570.43 o                         
  11   6  17      13323.02      13283.37       459.23 o                         
  13   6  17       1357.83       1498.33       195.53 o                         
  15   6  17       6962.10       6826.15       408.95 o                         
  17   6  17       8171.91       8196.04       450.86 o                         
 -22   7  17       3998.99       4239.20       384.25 o                         
 -20   7  17        716.68        439.66       125.80 o                         
 -18   7  17       4521.09       4184.42       306.89 o                         
 -16   7  17      13048.08      13233.07       497.70 o                         
 -14   7  17       4680.01       4984.12       274.71 o                         
 -12   7  17       2603.39       2802.13       206.41 o                         
 -10   7  17       3019.59       3076.25       210.73 o                         
  -8   7  17      16090.85      16802.73       487.36 o                         
  -6   7  17        229.35        264.29        70.60 o                         
  -4   7  17       2114.30       2330.39       157.58 o                         
  -2   7  17       7956.46       8771.79       304.78 o                         
   0   7  17       3232.75       3798.80       210.87 o                         
   2   7  17        723.86        784.82       119.77 o                         
   4   7  17       6076.95       6995.45       351.58 o                         
   6   7  17       6930.95       7617.29       352.47 o                         
   8   7  17         12.29        221.23        89.42 o                         
  10   7  17          7.03         79.15        70.39 o                         
  12   7  17       7061.47       7361.64       371.29 o                         
  14   7  17       1983.13       2179.36       293.96 o                         
  16   7  17        196.51        215.16       131.56 o                         
 -17   8  17         78.21        529.91       241.76 o                         
 -15   8  17        907.13        569.47       241.00 o                         
 -13   8  17         26.47        132.03        85.14 o                         
 -11   8  17         45.53         70.89       110.93 o                         
  -9   8  17         83.81        -81.55        81.55 o                         
  -7   8  17        535.18        323.12        87.73 o                         
  -5   8  17         73.95        104.67        96.83 o                         
  -3   8  17         19.91        -31.82       107.02 o                         
  -1   8  17          0.60        -51.86        69.36 o                         
   1   8  17         91.35        277.50       116.30 o                         
   3   8  17       1025.24       1510.34       163.83 o                         
   5   8  17         60.09        153.44        90.32 o                         
   7   8  17          5.50        162.23       139.32 o                         
   9   8  17          0.40        299.70       161.45 o                         
  11   8  17       1272.33       1586.17       447.13 o                         
 -10   9  17        830.31       1135.83       310.92 o                         
  -8   9  17       8251.76       8916.78       787.30 o                         
  -6   9  17        500.36        457.75       169.84 o                         
  -4   9  17       1338.93       1094.75       221.73 o                         
  -2   9  17       5790.72       5101.85       428.70 o                         
   0   9  17       3445.85       3460.90       534.50 o                         
   2   9  17         36.65         87.99       155.86 o                         
   4   9  17       8565.90       8946.47       833.49 o                         
 -32   0  18        688.91       1100.26       312.19 o                         
 -30   0  18      12656.22      13940.30       589.47 o                         
 -28   0  18       5631.26       5974.10       372.01 o                         
 -26   0  18       9057.77       8551.51       521.59 o                         
 -24   0  18        473.65        828.88       186.22 o                         
 -22   0  18       7883.75       9158.87       483.00 o                         
 -20   0  18      22653.97      24315.74       742.03 o                         
 -18   0  18       2721.11       2609.60       160.19 o                         
 -16   0  18      16698.91      17874.16       347.56 o                         
 -14   0  18      43682.81      46009.49       847.01 o                         
 -12   0  18      34444.13      34871.57       480.73 o                         
 -10   0  18        393.05        339.49        39.14 o                         
  -8   0  18      52777.57      54176.22       504.39 o                         
  -6   0  18      74841.89      77828.45       722.67 o                         
  -4   0  18         86.51         69.73        28.59 o                         
  -2   0  18         52.03         96.45        22.64 o                         
   0   0  18      87226.26      93366.42      1305.78 o                         
   2   0  18      29647.92      33314.88       397.96 o                         
   4   0  18        285.95        332.99        35.58 o                         
   6   0  18      27616.20      28903.29       341.63 o                         
   8   0  18      18447.30      18748.85       351.65 o                         
  10   0  18        166.01        258.02        50.79 o                         
  12   0  18      35451.36      36517.78       836.85 o                         
  14   0  18      49855.16      48686.92       684.52 o                         
  16   0  18      41376.91      38575.11       586.75 o                         
  18   0  18       8416.34       7436.77       310.20 o                         
  20   0  18      14999.96      15737.73       462.20 o                         
  22   0  18      20628.21      21273.04       778.50 o                         
  24   0  18       5572.75       5643.21       424.24 o                         
  26   0  18        537.29        352.13       118.25 o                         
 -33   1  18      11247.11      10709.05       973.60 o                         
 -31   1  18       9628.74      10178.97       453.99 o                         
 -29   1  18        542.15        329.32        83.79 o                         
 -27   1  18       4138.22       4321.80       234.10 o                         
 -25   1  18      15948.25      16869.20       446.55 o                         
 -23   1  18      17465.79      16911.31       368.89 o                         
 -21   1  18       4224.79       3925.51       167.74 o                         
 -19   1  18       9419.83       9634.95       247.05 o                         
 -17   1  18      10189.11      10606.14       248.25 o                         
 -15   1  18       1158.51       1260.46        70.04 o                         
 -13   1  18        278.37        178.11        24.14 o                         
 -11   1  18      10895.78      10221.54       135.42 o                         
  -9   1  18       8111.29       7839.40       132.33 o                         
  -7   1  18        465.05        406.31        32.32 o                         
  -5   1  18       7757.49       7526.67       147.22 o                         
  -3   1  18      39831.26      41666.06       542.50 o                         
  -1   1  18      26446.65      27303.31       265.10 o                         
   1   1  18       4438.27       4657.88       107.88 o                         
   3   1  18      31178.47      32327.75       277.45 o                         
   5   1  18       9503.57       9937.47       136.76 o                         
   7   1  18       5400.93       5304.02       123.76 o                         
   9   1  18      29498.52      29593.40       345.62 o                         
  11   1  18      28528.10      28287.58       414.68 o                         
  13   1  18      12180.26      11839.28       239.16 o                         
  15   1  18        798.73        826.98        70.99 o                         
  17   1  18      18761.21      18152.16       393.16 o                         
  19   1  18      14209.66      13543.40       352.89 o                         
  21   1  18         13.03         24.10        43.59 o                         
  23   1  18       4263.85       4026.04       245.88 o                         
  25   1  18       5814.06       5621.41       304.41 o                         
  27   1  18       1680.53       1480.22       184.39 o                         
 -32   2  18        262.49         12.98       181.38 o                         
 -30   2  18        816.97        978.73       153.25 o                         
 -28   2  18        918.46        946.85       146.36 o                         
 -26   2  18        288.59        250.58        82.17 o                         
 -24   2  18       1048.23        772.35       122.38 o                         
 -22   2  18         54.65         32.98        34.34 o                         
 -20   2  18        426.17        439.41        55.09 o                         
 -18   2  18        217.79        384.41        50.99 o                         
 -16   2  18        168.72        183.31        36.26 o                         
 -14   2  18       2558.84       2557.67        87.89 o                         
 -12   2  18        225.01        261.52        30.32 o                         
 -10   2  18        216.40        218.87        26.41 o                         
  -8   2  18         60.93         66.60        17.88 o                         
  -6   2  18         13.90         28.71        21.44 o                         
  -4   2  18       5514.19       5829.07       124.83 o                         
  -2   2  18      12894.88      13867.78       180.83 o                         
   0   2  18         51.45         19.84        22.47 o                         
   2   2  18       1289.23       1255.58        60.94 o                         
   4   2  18        223.02        175.50        19.75 o                         
   6   2  18       1777.92       2009.27        71.87 o                         
   8   2  18       1709.24       1811.18        75.86 o                         
  10   2  18       4180.94       3875.41       162.96 o                         
  12   2  18       1356.16       1269.80        84.32 o                         
  14   2  18       1421.75       1335.06        92.10 o                         
  16   2  18       2582.48       2338.22       146.56 o                         
  18   2  18       1860.32       1643.43       128.42 o                         
  20   2  18        569.52        666.01        99.70 o                         
  22   2  18          7.52        100.76        71.20 o                         
  24   2  18         93.01         48.43        61.95 o                         
  26   2  18        591.47        366.12       101.59 o                         
 -31   3  18       4860.41       4734.20       515.30 o                         
 -29   3  18         27.35        -35.94        74.17 o                         
 -27   3  18       2170.64       2114.23       202.36 o                         
 -25   3  18       5279.95       5404.45       299.31 o                         
 -23   3  18       3029.70       3360.34       225.04 o                         
 -21   3  18         95.24        118.54        61.65 o                         
 -19   3  18      29211.35      28658.64       613.16 o                         
 -17   3  18       6191.89       5568.72       257.75 o                         
 -15   3  18        228.49        306.15        44.49 o                         
 -13   3  18        936.37        675.03        67.76 o                         
 -11   3  18      21215.04      20539.86       233.48 o                         
  -9   3  18      13353.99      13495.66       201.61 o                         
  -7   3  18        904.05        721.69        38.76 o                         
  -5   3  18       1023.50        751.89        40.59 o                         
  -3   3  18      22067.73      21953.63       234.31 o                         
  -1   3  18      23834.66      23383.15       315.75 o                         
   1   3  18       7116.23       7267.52       141.13 o                         
   3   3  18      32290.98      33160.06       368.69 o                         
   5   3  18      21327.12      21523.36       300.82 o                         
   7   3  18       1270.22       1384.39        76.56 o                         
   9   3  18        872.75        816.03        74.04 o                         
  11   3  18       2819.68       2858.26       141.99 o                         
  13   3  18       6026.72       5744.97       259.75 o                         
  15   3  18        797.76        813.42       109.47 o                         
  17   3  18      17380.20      16724.49       407.30 o                         
  19   3  18      16925.11      15759.76       601.08 o                         
  21   3  18        256.94        228.45        58.71 o                         
  23   3  18       5935.89       5241.73       275.79 o                         
 -30   4  18       2841.19       3147.03       522.82 o                         
 -28   4  18      13773.94      14943.74       733.86 o                         
 -26   4  18       1069.18       1113.21       146.56 o                         
 -24   4  18        117.79         70.10        68.24 o                         
 -22   4  18      15886.03      16105.13       513.12 o                         
 -20   4  18      14504.88      14964.71       434.85 o                         
 -18   4  18       5703.71       5454.69       249.17 o                         
 -16   4  18       6738.67       6932.69       213.37 o                         
 -14   4  18      38646.10      37337.45       628.15 o                         
 -12   4  18       4171.23       3678.70       109.90 o                         
 -10   4  18       2364.14       2551.85        94.43 o                         
  -8   4  18      36775.20      36877.02       364.60 o                         
  -6   4  18      25199.46      25448.64       431.97 o                         
  -4   4  18      10809.71       8983.36       573.19 o                         
  -2   4  18       9595.49       9700.28       192.60 o                         
   0   4  18      14777.91      14944.14       232.19 o                         
   2   4  18      22437.51      23023.78       311.15 o                         
   4   4  18       2421.16       2363.04       105.03 o                         
   6   4  18      18980.38      20158.81       326.99 o                         
   8   4  18      38361.12      39885.74       473.26 o                         
  10   4  18       3582.12       3342.12       147.07 o                         
  12   4  18       5619.49       6044.27       273.65 o                         
  14   4  18      39168.32      38260.09       708.34 o                         
  16   4  18       8547.96       8377.95       342.41 o                         
  18   4  18          0.37         82.97        72.65 o                         
  20   4  18      17694.06      17424.23       520.91 o                         
  22   4  18      10470.18       9355.26       558.84 o                         
  24   4  18       1537.10       1016.62       248.00 o                         
 -27   5  18       2039.70       2183.75       423.15 o                         
 -25   5  18       6386.42       6683.22       413.07 o                         
 -23   5  18       6504.24       6610.98       320.13 o                         
 -21   5  18        604.74        658.27       117.37 o                         
 -19   5  18        740.68        815.24       107.85 o                         
 -17   5  18      20091.45      20026.96       405.23 o                         
 -15   5  18       5609.68       5624.17       195.88 o                         
 -13   5  18      13954.82      13825.40       266.36 o                         
 -11   5  18       3000.25       2955.24       104.26 o                         
  -9   5  18       3429.24       3320.74       119.98 o                         
  -7   5  18       2976.88       2613.52       167.32 o                         
  -5   5  18      12391.59      10969.74       774.38 o                         
  -3   5  18      20895.53      20323.48       793.96 o                         
  -1   5  18       2795.51       2459.87       115.50 o                         
   1   5  18        596.72        579.22        67.18 o                         
   3   5  18      20429.03      20555.40       388.25 o                         
   5   5  18      12065.73      12863.18       285.85 o                         
   7   5  18        436.89        508.54       106.22 o                         
   9   5  18       2767.55       2660.15       180.16 o                         
  11   5  18       7259.49       7582.71       391.86 o                         
  13   5  18        296.37        347.06       131.14 o                         
  15   5  18       2018.51       2125.07       191.64 o                         
  17   5  18      14011.41      14222.56       752.19 o                         
  19   5  18       6081.69       7558.34       538.27 o                         
  21   5  18        667.44        457.97       207.15 o                         
 -26   6  18        357.53         44.53       144.65 o                         
 -24   6  18        171.67        437.95       156.87 o                         
 -22   6  18        728.01        538.98       144.52 o                         
 -20   6  18        744.14        743.13       134.82 o                         
 -18   6  18        265.50        241.66        79.22 o                         
 -16   6  18        858.41        838.36       106.57 o                         
 -14   6  18        287.44        344.88        80.75 o                         
 -12   6  18       1222.29       1277.67       141.43 o                         
 -10   6  18       3696.73       3467.61       145.87 o                         
  -8   6  18        472.29        435.49        72.66 o                         
  -6   6  18       5014.48       4747.03       244.16 o                         
  -4   6  18        618.65        588.33        68.54 o                         
  -2   6  18         94.60        113.11        84.82 o                         
   0   6  18       1387.90       1409.32       129.40 o                         
   2   6  18       2142.51       2351.13       193.06 o                         
   4   6  18          0.24         52.77        67.99 o                         
   6   6  18        484.55        672.03       154.09 o                         
   8   6  18       2194.11       2581.16       246.96 o                         
  10   6  18        144.68        747.52       350.75 o                         
  12   6  18        748.65       1205.41       360.54 o                         
  14   6  18       2131.12       4902.85       645.52 o                         
  16   6  18        207.37        839.91       206.80 o                         
 -23   7  18       3661.60       3715.62       535.54 o                         
 -21   7  18        488.08        308.52       262.43 o                         
 -19   7  18       1318.65       1205.74       208.59 o                         
 -17   7  18       6111.14       6214.54       352.94 o                         
 -15   7  18        579.81        731.00       122.08 o                         
 -13   7  18       1997.64       2158.24       188.80 o                         
 -11   7  18        631.75        515.50       103.18 o                         
  -9   7  18       2015.77       2125.28       176.93 o                         
  -7   7  18       1187.61       1213.79       138.70 o                         
  -5   7  18       2087.21       2097.65       155.04 o                         
  -3   7  18       9507.60       9540.29       318.75 o                         
  -1   7  18       2212.12       2358.22       167.44 o                         
   1   7  18        984.15       1249.31       130.36 o                         
   3   7  18      13528.84      14025.70       416.28 o                         
   5   7  18       3508.22       3597.07       217.91 o                         
   7   7  18         60.10        163.30        71.75 o                         
   9   7  18       1252.04       1482.81       176.80 o                         
  11   7  18       7953.39       8948.47       410.90 o                         
  13   7  18       5451.15       5448.95       446.12 o                         
  15   7  18       1067.60        961.82       290.32 o                         
 -18   8  18        575.22        655.48       210.07 o                         
 -16   8  18       4015.51       4003.75       502.48 o                         
 -14   8  18      15028.76      14630.73       723.57 o                         
 -12   8  18       8384.79       7908.60       365.70 o                         
 -10   8  18       2623.21       2670.32       218.53 o                         
  -8   8  18        212.15        198.52        80.91 o                         
  -6   8  18       4254.48       4853.08       285.03 o                         
  -4   8  18        160.75        104.43       100.21 o                         
  -2   8  18       3843.01       3898.81       259.82 o                         
   0   8  18      11331.04      11512.23       381.06 o                         
   2   8  18       2468.99       2637.73       195.89 o                         
   4   8  18        246.15        191.78        77.23 o                         
   6   8  18      10143.39       9973.56       583.08 o                         
   8   8  18       8982.27       8436.91       550.11 o                         
  10   8  18       6592.22       5868.99       473.68 o                         
  -9   9  18        584.72        815.79       279.05 o                         
  -3   9  18       2688.51       2595.68       423.83 o                         
  -1   9  18        932.43        818.77       247.21 o                         
 -32   1  19       8870.40       9356.77       636.60 o                         
 -30   1  19         37.88         86.99        89.47 o                         
 -28   1  19       6909.23       7427.00       313.62 o                         
 -26   1  19      10549.11      10797.32       367.64 o                         
 -24   1  19       2588.07       2758.57       179.72 o                         
 -22   1  19         50.58        160.67        44.71 o                         
 -20   1  19      25839.26      25988.10       417.16 o                         
 -18   1  19      59625.95      59543.89       597.60 o                         
 -16   1  19      44894.31      43347.12       493.77 o                         
 -14   1  19        505.70        363.49        38.82 o                         
 -12   1  19      20877.05      21432.18       250.25 o                         
 -10   1  19       8549.37       8140.37       145.29 o                         
  -8   1  19        494.37        605.69        39.36 o                         
  -6   1  19      16407.00      16904.01       188.37 o                         
  -4   1  19      26750.82      27034.61       250.04 o                         
  -2   1  19       2719.12       2977.13        79.96 o                         
   0   1  19       1752.79       1756.70        64.93 o                         
   2   1  19      34811.75      34997.33       292.50 o                         
   4   1  19      16224.91      15465.54       174.62 o                         
   6   1  19       4001.23       4127.22       102.08 o                         
   8   1  19      18371.89      17800.69       238.74 o                         
  10   1  19       5522.85       5566.02       144.83 o                         
  12   1  19       2855.11       2653.66       104.59 o                         
  14   1  19       1131.58       1174.31        76.95 o                         
  16   1  19      32827.07      32413.42       518.61 o                         
  18   1  19       6999.14       7344.01       258.65 o                         
  20   1  19          0.21         21.62        52.07 o                         
  22   1  19       2437.80       2398.10       192.69 o                         
  24   1  19       8131.73       8281.45       365.49 o                         
  26   1  19       1490.83       1305.44       182.82 o                         
 -33   2  19       2698.21       2692.25       567.74 o                         
 -31   2  19      11809.82      11103.07       567.34 o                         
 -29   2  19      13022.03      14316.19       523.98 o                         
 -27   2  19        285.97        343.86        97.71 o                         
 -25   2  19       3995.55       3813.34       248.80 o                         
 -23   2  19      23536.17      24082.97       504.87 o                         
 -21   2  19      21206.95      20611.69       337.81 o                         
 -19   2  19        356.53        277.96        49.42 o                         
 -17   2  19      18021.75      17782.46       402.50 o                         
 -15   2  19      50701.20      49216.45       579.63 o                         
 -13   2  19       1818.98       1682.41        77.28 o                         
 -11   2  19      15762.82      15155.75       201.33 o                         
  -9   2  19      70689.44      71018.77       427.10 o                         
  -7   2  19      37463.61      37452.00       322.22 o                         
  -5   2  19       6935.47       6876.95       127.33 o                         
  -3   2  19      41527.67      41626.29       333.72 o                         
  -1   2  19      56916.70      58355.71       496.26 o                         
   1   2  19      13761.07      14349.49       203.17 o                         
   3   2  19       1317.76       1404.02        64.24 o                         
   5   2  19      12857.61      13274.92       246.78 o                         
   7   2  19      30150.34      29998.66       353.43 o                         
   9   2  19        616.85        466.22        47.88 o                         
  11   2  19       7490.25       7269.02       196.48 o                         
  13   2  19      19030.10      19006.96       329.40 o                         
  15   2  19      16729.68      15478.26       360.37 o                         
  17   2  19       3376.54       2961.94       167.20 o                         
  19   2  19      27987.11      26387.48       512.85 o                         
  21   2  19      11600.98      12003.59       359.03 o                         
  23   2  19        677.40        591.64        87.33 o                         
  25   2  19       3620.43       3473.88       272.31 o                         
 -30   3  19        236.03        238.84        95.85 o                         
 -28   3  19       5755.35       5924.09       337.75 o                         
 -26   3  19      11480.86      12251.99       459.05 o                         
 -24   3  19       6620.04       6569.19       321.27 o                         
 -22   3  19       1008.70        979.29       121.85 o                         
 -20   3  19      27480.04      28863.97       509.61 o                         
 -18   3  19       5669.81       5275.77       226.49 o                         
 -16   3  19      11691.42      11585.16       286.93 o                         
 -14   3  19      37455.14      36296.82       407.38 o                         
 -12   3  19       3283.30       3076.41       100.98 o                         
 -10   3  19       5549.20       5400.51       123.27 o                         
  -8   3  19        736.97        606.39        40.26 o                         
  -6   3  19      12814.52      12514.42       196.84 o                         
  -4   3  19      26885.92      27431.67       294.76 o                         
  -2   3  19       8170.13       8103.45       171.97 o                         
   0   3  19      11383.94      11371.61       199.05 o                         
   2   3  19      18107.55      17712.28       285.83 o                         
   4   3  19       5618.58       5501.14       155.40 o                         
   6   3  19       2409.11       2322.84       105.20 o                         
   8   3  19       9820.42      10073.88       209.08 o                         
  10   3  19       8924.04       8497.18       247.20 o                         
  12   3  19        186.03        195.65        39.59 o                         
  14   3  19      10114.43       9746.96       384.83 o                         
  16   3  19      11969.66      12134.68       389.72 o                         
  18   3  19      10899.99      10512.23       384.14 o                         
  20   3  19         61.49        166.90        65.21 o                         
  22   3  19       2690.12       2624.35       200.13 o                         
  24   3  19       2561.20       2682.50       338.97 o                         
 -29   4  19        304.08        447.85       174.06 o                         
 -27   4  19        847.75        939.35       139.40 o                         
 -25   4  19         20.11        -82.35        82.35 o                         
 -23   4  19         96.83        157.22        71.65 o                         
 -21   4  19        157.41        100.50        59.07 o                         
 -19   4  19       1583.43       1353.03       132.34 o                         
 -17   4  19          0.63        142.19        57.52 o                         
 -15   4  19        158.87        205.58        45.46 o                         
 -13   4  19        998.66        885.79        54.39 o                         
 -11   4  19       4703.29       4429.69       126.10 o                         
  -9   4  19       1822.94       1732.69        83.56 o                         
  -7   4  19         71.45         18.20        49.32 o                         
  -5   4  19       1329.52        945.12       129.54 o                         
  -3   4  19       3990.54       4023.19       112.92 o                         
  -1   4  19       1439.35       1268.91       118.79 o                         
   1   4  19        138.71         93.12        23.48 o                         
   3   4  19          5.54         11.79        22.74 o                         
   5   4  19         92.63         55.31        48.76 o                         
   7   4  19      11637.02      11515.74       328.21 o                         
   9   4  19          1.95         52.14        40.92 o                         
  11   4  19         27.85         57.24        59.19 o                         
  13   4  19         56.82        283.32       178.47 o                         
  15   4  19       4929.36       4097.51       245.93 o                         
  17   4  19         66.77         72.53        68.30 o                         
  19   4  19        827.82        605.96       175.93 o                         
  21   4  19        611.08        632.40       190.71 o                         
  23   4  19        166.13        -54.06       126.75 o                         
 -28   5  19       3825.29       4505.43       606.26 o                         
 -26   5  19       2702.66       2877.60       333.98 o                         
 -24   5  19        549.55        671.48       140.76 o                         
 -22   5  19          9.36        155.95        73.36 o                         
 -20   5  19      25167.46      25059.49       566.04 o                         
 -18   5  19       3697.41       3612.43       178.19 o                         
 -16   5  19       1698.12       1676.09       110.22 o                         
 -14   5  19      19747.55      20288.75       359.33 o                         
 -12   5  19        562.60        434.17        58.69 o                         
 -10   5  19      13358.66      12787.42       254.27 o                         
  -8   5  19        139.50        101.26        39.38 o                         
  -6   5  19       3782.86       3503.09       208.92 o                         
  -4   5  19      12969.19      13564.67       315.04 o                         
  -2   5  19       4298.13       4014.15       168.76 o                         
   0   5  19       4409.58       4606.85       145.81 o                         
   2   5  19      14760.45      15449.49       282.20 o                         
   4   5  19      14304.70      14858.17       309.49 o                         
   6   5  19        821.98        706.10        79.41 o                         
   8   5  19       5762.08       6150.00       244.81 o                         
  10   5  19       8411.31       9571.09       586.03 o                         
  12   5  19      12154.16      11986.95       502.06 o                         
  14   5  19        195.61        405.57       117.64 o                         
  16   5  19       9589.05      10113.69       477.36 o                         
  18   5  19       6695.96       6615.07       404.56 o                         
  20   5  19        361.92        155.96       138.84 o                         
 -25   6  19       5816.43       6127.94       664.24 o                         
 -23   6  19      10857.88      11013.90       597.90 o                         
 -21   6  19       5868.84       5819.42       358.54 o                         
 -19   6  19        315.64        220.70        61.79 o                         
 -17   6  19      12339.56      11758.00       391.29 o                         
 -15   6  19      19202.96      19383.84       446.61 o                         
 -13   6  19       8966.78       8754.16       345.51 o                         
 -11   6  19       7946.55       7620.72       322.08 o                         
  -9   6  19      10415.62      10893.95       303.12 o                         
  -7   6  19       4972.48       5135.04       219.31 o                         
  -5   6  19        203.69        188.36        63.61 o                         
  -3   6  19      16916.28      17374.53       412.37 o                         
  -1   6  19      17486.24      18909.95       439.13 o                         
   1   6  19       4668.89       5138.29       236.39 o                         
   3   6  19       2779.61       2977.27       189.77 o                         
   5   6  19      22816.73      23863.56       561.07 o                         
   7   6  19      11762.03      12309.81       389.39 o                         
   9   6  19      12659.97      12607.15       447.07 o                         
  11   6  19       7449.32       7714.44       361.33 o                         
  13   6  19      26083.51      26301.21       790.27 o                         
  15   6  19       4956.83       5213.70       368.48 o                         
 -22   7  19       5033.33       4694.50       594.78 o                         
 -20   7  19       1079.13        928.39       237.51 o                         
 -18   7  19       4185.53       4531.67       543.26 o                         
 -16   7  19       1415.19       1430.16       158.72 o                         
 -14   7  19       5807.73       5969.08       307.34 o                         
 -12   7  19      16799.89      17803.73       520.21 o                         
 -10   7  19        687.94        421.54        76.53 o                         
  -8   7  19       1340.44       1314.58       153.60 o                         
  -6   7  19       5329.01       5193.23       281.91 o                         
  -4   7  19      10617.85      11134.64       345.95 o                         
  -2   7  19       3088.82       3262.78       196.47 o                         
   0   7  19       3644.11       3537.64       209.52 o                         
   2   7  19      13676.02      14713.01       425.42 o                         
   4   7  19       1645.45       2008.03       163.22 o                         
   6   7  19        540.06        481.36       103.35 o                         
   8   7  19       4646.21       4778.84       295.78 o                         
  10   7  19      10931.71      11849.58       550.90 o                         
  12   7  19        299.62        410.05       204.18 o                         
 -17   8  19         37.62        330.79       209.52 o                         
 -15   8  19         90.48        367.70       216.32 o                         
 -13   8  19         53.03          5.06       305.81 o                         
 -11   8  19       1174.57        988.56       167.67 o                         
  -9   8  19        159.52         94.04        76.95 o                         
  -7   8  19        150.19        478.20       124.13 o                         
  -5   8  19        183.93         77.21        73.24 o                         
  -3   8  19          0.20        -72.00        84.53 o                         
  -1   8  19        336.32        440.07       138.33 o                         
   1   8  19         27.61        -51.71        80.46 o                         
   3   8  19        288.29        477.96       119.87 o                         
   5   8  19         21.79        386.70       167.65 o                         
   7   8  19         53.00        213.81       157.98 o                         
   9   8  19       2102.79       2059.97       408.04 o                         
  -2   9  19       1685.95        994.43       281.94 o                         
 -32   0  20       9055.39       8714.76       828.70 o                         
 -30   0  20      13214.12      14111.04       594.73 o                         
 -28   0  20        160.12        288.61       126.99 o                         
 -26   0  20      11482.55      11028.34       589.46 o                         
 -24   0  20      19236.15      19321.32       744.83 o                         
 -22   0  20      24046.00      24025.74       877.20 o                         
 -20   0  20       2838.14       3299.21       294.56 o                         
 -18   0  20      33526.17      34755.76       577.35 o                         
 -16   0  20      14593.74      14675.07       358.63 o                         
 -14   0  20          4.59          1.30        22.46 o                         
 -12   0  20      55438.80      53979.95       709.49 o                         
 -10   0  20      60884.00      60682.19       563.96 o                         
  -8   0  20      27040.33      28913.80       605.74 o                         
  -6   0  20      27468.37      29207.25       423.01 o                         
  -4   0  20      59876.51      56805.87      1247.04 o                         
  -2   0  20      29998.43      31216.71       398.45 o                         
   0   0  20        141.04        166.86        25.18 o                         
   2   0  20      29592.62      29713.26       400.09 o                         
   4   0  20       3903.91       4296.19       168.79 o                         
   6   0  20      20090.79      20846.26       383.06 o                         
   8   0  20        357.88        343.63        53.41 o                         
  10   0  20      16961.30      16933.87       449.95 o                         
  12   0  20       3115.23       3053.01       160.68 o                         
  14   0  20       8533.17       8374.34       273.71 o                         
  16   0  20       7091.48       7116.09       336.69 o                         
  18   0  20      38358.36      36430.00       704.09 o                         
  20   0  20      15674.23      15837.53       655.96 o                         
  22   0  20        383.81        362.60        90.27 o                         
  24   0  20      19541.68      20097.96       808.73 o                         
  26   0  20      12148.95      11900.00       904.16 o                         
 -31   1  20          5.90        -42.10       111.79 o                         
 -29   1  20       6708.93       7064.10       321.58 o                         
 -27   1  20      10178.87      10443.96       415.15 o                         
 -25   1  20       1461.54       1458.14       136.18 o                         
 -23   1  20       4784.74       4847.15       229.43 o                         
 -21   1  20      30444.79      30293.40       481.30 o                         
 -19   1  20      32686.83      32230.99       455.21 o                         
 -17   1  20        974.51        866.51        78.44 o                         
 -15   1  20      24503.85      23710.94       315.94 o                         
 -13   1  20       3248.45       3466.60       123.54 o                         
 -11   1  20        523.87        625.77        42.93 o                         
  -9   1  20       4185.65       3743.30        96.97 o                         
  -7   1  20      15780.53      15036.46       183.61 o                         
  -5   1  20      16963.31      16748.49       215.70 o                         
  -3   1  20       1121.88       1130.81        52.21 o                         
  -1   1  20      26764.28      27410.31       307.22 o                         
   1   1  20      11844.57      12097.35       174.82 o                         
   3   1  20      11024.55      11460.60       174.56 o                         
   5   1  20        147.40        166.20        29.13 o                         
   7   1  20       7237.32       7235.33       152.14 o                         
   9   1  20         61.05         33.28        24.88 o                         
  11   1  20       2621.41       2512.26       107.57 o                         
  13   1  20      11918.59      11550.82       236.89 o                         
  15   1  20      21219.27      20772.07       361.53 o                         
  17   1  20       4880.56       5185.13       186.32 o                         
  19   1  20       1679.79       1580.58       125.76 o                         
  21   1  20       5356.91       5238.73       234.82 o                         
  23   1  20       6427.33       5741.30       300.79 o                         
  25   1  20       2922.54       2960.78       262.17 o                         
 -32   2  20        202.44        165.84       170.11 o                         
 -30   2  20        293.92        125.97        92.45 o                         
 -28   2  20         50.76        144.01        82.89 o                         
 -26   2  20         67.67        168.83        77.65 o                         
 -24   2  20       1192.04       1270.87       128.46 o                         
 -22   2  20         22.14        149.33        65.14 o                         
 -20   2  20       1264.63       1255.85        99.72 o                         
 -18   2  20        683.12        802.50        76.45 o                         
 -16   2  20          5.46        155.63        63.33 o                         
 -14   2  20       4039.82       4146.61       132.47 o                         
 -12   2  20       1420.78       1209.81        65.66 o                         
 -10   2  20       3122.14       2969.68        97.72 o                         
  -8   2  20       1198.89       1119.46        75.61 o                         
  -6   2  20        217.09        245.83        29.95 o                         
  -4   2  20        543.14        554.54        39.27 o                         
  -2   2  20        278.89        190.85        28.82 o                         
   0   2  20          4.51         31.27        22.03 o                         
   2   2  20       1723.51       1655.11        79.40 o                         
   4   2  20       2093.22       1946.04        92.75 o                         
   6   2  20       1240.66       1188.77        82.40 o                         
   8   2  20       1485.23       1423.78        73.92 o                         
  10   2  20       8683.30       8099.16       206.54 o                         
  12   2  20        102.22         35.49        33.04 o                         
  14   2  20       3664.12       3404.76       169.37 o                         
  16   2  20          1.64        -28.88        38.66 o                         
  18   2  20        268.89        281.90        60.79 o                         
  20   2  20         71.44        161.03        54.37 o                         
  22   2  20        236.91        228.07        68.67 o                         
  24   2  20        338.62        577.07       201.86 o                         
 -29   3  20       6060.54       6767.87       422.99 o                         
 -27   3  20       9953.12      10575.01       439.39 o                         
 -25   3  20       3431.41       3514.24       244.59 o                         
 -23   3  20         45.42        -30.32        58.56 o                         
 -21   3  20       8671.62       9326.03       351.72 o                         
 -19   3  20      25478.92      25989.94       473.25 o                         
 -17   3  20       5791.71       5350.16       180.42 o                         
 -15   3  20      31173.20      30465.76       384.98 o                         
 -13   3  20        108.92         49.85        40.14 o                         
 -11   3  20       2291.76       2138.75       109.17 o                         
  -9   3  20       3634.97       3180.33       101.43 o                         
  -7   3  20      11635.62      11055.33       189.16 o                         
  -5   3  20      21312.19      20666.81       332.53 o                         
  -3   3  20       1488.12       1244.59        70.18 o                         
  -1   3  20      28479.64      29467.96       387.63 o                         
   1   3  20        941.18        978.88        66.88 o                         
   3   3  20      12280.98      12746.37       251.57 o                         
   5   3  20       5090.88       5133.99       155.77 o                         
   7   3  20      46702.42      47879.25       481.74 o                         
   9   3  20       8948.31       8512.40       305.47 o                         
  11   3  20       2565.12       2199.25       113.66 o                         
  13   3  20        434.78        376.98        70.27 o                         
  15   3  20      13147.03      12266.12       412.43 o                         
  17   3  20       2278.97       2309.07       157.82 o                         
  19   3  20       6790.60       6341.24       262.49 o                         
  21   3  20       6059.91       6213.60       317.25 o                         
  23   3  20       4367.39       4255.52       301.27 o                         
 -28   4  20        499.88        399.36       240.67 o                         
 -26   4  20       4545.92       5062.47       301.54 o                         
 -24   4  20      16150.98      16742.71       513.61 o
[truncated: 184,681 more chars]
